# Supplementary material for: Spatio-temporal transcriptome and storage compound profiles of developing faba bean (Vicia faba) seed tissues
Source: Front Plant Sci. 2024 Feb 6;15:1284997. doi: 10.3389/fpls.2024.1284997 (PMC10877042; doi:10.3389/fpls.2024.1284997)
Supplement: SUPPLEMENTARY DATASHEET 1 — List of all differentially expressed transcripts from all pairwise genotype comparisons. [file DataSheet_1.xlsx]

## Sheet: F-EMI_vs_F-EMII
GeneID_TRINITY	sampleA	sampleB	baseMeanA	baseMeanB	baseMean	log2FoldChange	lfcSE	stat	pvalue	padj	F1_EMI	F1_EMII	F1_EMIII	F1_ESI	F1_ESII	F1_PS	F2_EMI	F2_ESI	F2_ESII	F2_PS	F3_EMIII	F3_ESII	F4_PS	F5_EMII	F5_EMIII	F5_PII	F6_EMI	F6_ESI	T3_EMI	T4_EMI	T4_EMII	T4_ESII	T4_PS	T5_EMI	T5_EMII	T5_EMIII	T5_ESI	T5_ESII	T5_PII	T6_EMII	T6_ESI	T6_ESII	T7_PS	T8_EMIII	T8_PS	Subject:Medicago truncatula	Q=Query:start-end,S=Subject:start-end;%ID=%Identity;E=E-value	GeneID_mtr	product
TRINITY_DN3980_c1_g1	F-EMI	F-EMII	4069.61294786537	1546.31570151367	3060.29404932469	1.39973398291172	0.109994158192971	12.7255302091231	4.26569318640446e-37	6.70609625834646e-33	94.790	31.520	23.592	33.641	35.665	57.655	84.577	25.971	26.644	36.534	13.256	33.059	52.559	31.336	15.206	26.643	85.989	45.796	77.143	66.180	29.074	24.597	33.201	91.253	64.538	14.977	32.950	28.909	28.680	56.415	17.992	24.112	67.363	18.319	68.320	XP_013449522.1	Q:1735-2286,S:60-256;76.650%ID;E:1.53e-89	11438918	protein GrpE isoform X2
TRINITY_DN11513_c0_g1	F-EMI	F-EMII	1635.41555102656	14.2852464877666	986.963429211041	6.72351040047896	0.688308747969365	9.76816061151996	1.54226589949147e-22	1.21229811029527e-18	21.370	0.057	0.032	0.500	0.063	58.353	22.298	0.245	0.074	55.882	0.000	0.379	25.600	0.418	0.000	0.463	40.122	1.547	63.044	95.630	2.657	0.823	49.485	121.137	21.173	0.000	13.733	1.536	2.413	5.485	1.581	2.074	74.695	0.290	48.266	XP_003593018.1	Q:1890-1150,S:491-727;83.401%ID;E:1.16e-176	11433857	potassium channel AKT2/3
TRINITY_DN3655_c0_g1	F-EMI	F-EMII	2132.22223956667	1030.11627381235	1691.37985326494	1.04550777336955	0.110031416292461	9.50190235296622	2.06090385883607e-21	1.07998231882539e-17	90.726	38.231	24.732	39.894	39.260	28.203	92.333	27.048	25.779	22.677	17.299	32.011	31.590	45.967	17.720	45.285	94.772	54.531	89.202	78.548	34.162	26.884	50.087	89.840	69.645	20.974	41.515	27.159	37.626	48.729	21.558	25.235	49.872	17.495	42.339	XP_003611376.1	Q:667-903,S:121-199;84.810%ID;E:4.68e-37	11435628	50S ribosomal protein L19, chloroplastic
TRINITY_DN16049_c0_g3	F-EMI	F-EMII	22855.5437924201	10738.1325023593	18008.5792763958	1.08990319909333	0.118990804092813	9.15955823143444	5.21102019962342e-20	1.17032069368971e-16	401.287	150.944	111.506	198.289	159.785	653.597	322.193	149.199	134.821	393.259	81.736	195.978	547.121	163.319	102.234	168.860	348.253	220.778	334.300	279.835	134.433	154.045	171.835	346.703	237.519	75.261	172.154	111.216	142.142	203.576	152.824	144.538	875.064	96.347	947.423	XP_003592913.1	Q:5117-4152,S:4-296;82.663%ID;E:1.25e-164	11433850	stromal 70 kDa heat shock-related protein, chloroplastic
TRINITY_DN6161_c0_g1	F-EMI	F-EMII	17341.99999333	6882.21090074999	13158.084356298	1.33286791984872	0.152548504365405	8.73733849698096	2.38666538336867e-18	4.69009581149235e-15	278.423	83.596	72.763	55.652	97.306	83.455	251.950	42.775	30.463	106.455	35.755	53.029	116.167	102.380	74.175	43.449	217.656	82.402	172.519	151.270	78.285	49.458	48.335	251.946	144.821	26.741	68.283	55.718	44.561	125.350	74.701	37.218	126.996	32.301	189.604	XP_013443515.1	Q:4445-4014,S:157-300;95.139%ID;E:7.23e-81	25479542	heat shock protein 90-5, chloroplastic
TRINITY_DN14309_c0_g1	F-EMI	F-EMII	68.3237865801175	403.672831797529	202.463404667082	-2.56475514453514	0.296824811076199	-8.64063598738966	5.59009590831026e-18	9.76465530828284e-15	2.491	10.549	14.519	39.979	15.470	0.000	2.092	30.239	17.950	0.000	20.092	30.841	0.000	12.882	1.191	47.535	1.748	3.545	3.448	3.164	15.244	11.945	0.000	4.393	11.302	18.146	7.138	12.829	14.362	13.231	10.106	17.550	0.000	9.851	0.000	XP_039688486.1	Q:1600-2295,S:305-535;93.103%ID;E:2.77e-152	11441702	probable pectinesterase/pectinesterase inhibitor 12
TRINITY_DN7005_c0_g1	F-EMI	F-EMII	946.00828515439	410.339477521921	731.740762101403	1.19816405090717	0.147794433256885	8.1069633307813	5.19005154561682e-16	7.41752730442201e-13	23.715	8.685	8.200	23.780	10.572	22.205	22.423	18.561	15.334	16.024	9.037	20.098	27.925	10.620	7.020	20.939	24.850	24.706	20.411	21.652	7.079	18.299	29.911	24.704	15.106	4.753	23.219	15.556	22.602	12.251	21.538	22.071	28.929	5.454	34.179	XP_013462263.1	Q:1476-1883,S:128-262;85.294%ID;E:5.73e-61	25490298	uncharacterized protein LOC25490298
TRINITY_DN5667_c0_g1	F-EMI	F-EMII	6332.23798686523	2910.59329654125	4963.58011073564	1.12148146727519	0.141053586271145	7.95074763373535	1.85389263406952e-15	2.42875384168391e-12	260.057	108.355	65.522	92.444	116.334	15.794	288.140	96.558	57.427	13.538	66.596	80.563	38.549	118.579	50.768	66.119	240.309	157.461	331.011	166.555	115.708	77.825	16.776	228.370	221.068	49.436	113.244	80.086	72.476	205.343	62.034	79.823	60.991	57.139	40.330	XP_024638201.1	Q:1258-1073,S:58-119;83.871%ID;E:1.77e-48	11445528	20 kDa chaperonin, chloroplastic
TRINITY_DN972_c1_g3	F-EMI	F-EMII	209.721524888863	30.0751380115702	137.862970137946	2.76428206279391	0.353206829795875	7.82624182095076	5.02670030751469e-15	6.07882734880295e-12	10.265	1.109	0.088	300.971	0.948	0.000	9.120	269.399	98.554	0.000	0.095	315.246	0.143	1.629	0.000	57.471	10.920	419.945	6.861	10.472	0.680	157.499	0.000	3.241	1.216	0.000	482.955	89.755	50.033	1.352	748.233	311.312	0.000	2.027	0.000	XP_013463315.1	Q:1776-517,S:1-414;87.173%ID;E:0.0	25488191	probable purine permease 4
TRINITY_DN2182_c0_g3	F-EMI	F-EMII	1180.12382920412	41.8546164069606	724.816144085254	4.80853361598835	0.618552589148675	7.7738476895011	7.61372801583807e-15	8.54967272407073e-12	9.739	0.396	1.060	0.419	0.191	123.797	7.952	0.412	0.176	33.191	0.873	0.682	43.251	0.546	0.000	0.145	24.566	3.573	4.253	12.123	0.051	0.099	70.741	10.783	0.649	0.434	4.371	0.187	0.394	0.342	7.493	1.097	98.192	0.000	94.219	XP_003608758.2	Q:3617-5077,S:147-581;71.253%ID;E:0.0	11426345	acid beta-fructofuranosidase
TRINITY_DN3673_c0_g1	F-EMI	F-EMII	1627.1303023048	479.095705134671	1167.91646343675	1.75415964878029	0.227944364289729	7.69556051208471	1.4087524107795e-14	1.4764664433243e-11	38.374	8.025	4.471	3.733	8.086	87.578	38.025	3.056	2.662	101.780	7.618	2.342	101.047	12.931	12.361	7.131	36.340	17.304	43.084	18.184	5.918	0.883	73.628	40.849	10.413	6.819	7.999	2.855	5.229	11.544	11.756	1.942	109.332	6.214	126.968	XP_013444870.1	Q:3232-3402,S:144-200;82.456%ID;E:1.64e-23	25500915	uncharacterized protein At3g61260
TRINITY_DN14653_c0_g1	F-EMI	F-EMII	442.012365852167	37.4065819978401	280.170052310436	3.58903905761214	0.492798529580496	7.28297436412275	3.26539298617557e-13	2.85195795198145e-10	75.321	4.887	0.000	10.786	22.270	0.000	54.381	70.639	700.069	0.000	0.246	366.545	0.123	3.816	0.000	1.615	36.410	55.636	7.705	15.798	1.565	125.082	0.000	1.189	4.127	0.000	4.982	26.018	2.626	15.018	0.444	311.235	0.000	0.000	0.000	XP_013463601.1	Q:235-714,S:3-125;53.125%ID;E:2.21e-49	25486556	basic blue protein
TRINITY_DN1874_c1_g1	F-EMI	F-EMII	1372.45428288424	61.3648038305455	848.018491262762	4.45929914264134	0.627667441953476	7.10455703861708	1.20709061615886e-12	8.93645872190785e-10	28.088	1.001	1.052	0.481	0.954	0.623	37.633	0.284	0.349	0.412	1.196	0.426	0.669	2.969	0.411	0.125	72.721	2.520	3.818	2.642	1.816	2.524	4.176	0.502	0.955	0.204	0.391	0.665	0.587	0.274	0.851	0.589	5.403	0.498	4.497	XP_024642401.1	Q:1588-680,S:539-779;33.115%ID;E:2.01e-41	112422878	uncharacterized protein LOC112422878 isoform X2
TRINITY_DN3482_c0_g1	F-EMI	F-EMII	392.656436340564	104.486076513798	277.388292409858	1.88869048530695	0.266052927642016	7.09892765340378	1.25728600165194e-12	8.93645872190785e-10	14.978	2.938	0.600	55.154	1.745	0.122	14.924	60.335	27.185	0.102	0.000	28.844	0.036	4.236	0.000	17.517	12.900	41.848	8.379	16.603	0.309	21.777	0.421	1.185	2.099	0.734	12.244	13.396	5.599	2.196	4.573	17.040	0.190	0.077	0.908	XP_013461901.1	Q:1757-2074,S:224-317;62.617%ID;E:1.93e-32	25490040	probable 2-oxoglutarate-dependent dioxygenase AOP1
TRINITY_DN9421_c0_g1	F-EMI	F-EMII	1348.63460033542	469.597778302015	997.019871522059	1.51263258476259	0.213241410729402	7.09352174884118	1.3074139724183e-12	8.93645872190785e-10	122.481	29.536	11.579	25.335	33.276	8.309	112.332	27.682	19.170	14.981	15.912	24.437	15.959	45.697	3.747	41.734	106.825	39.615	113.304	86.581	35.707	26.903	15.628	120.231	85.098	14.462	34.760	25.939	34.853	69.939	15.348	25.916	17.482	8.284	15.231	XP_003604650.1	Q:824-708,S:80-118;76.923%ID;E:1.11e-19	11417893	30S ribosomal protein S31, chloroplastic
TRINITY_DN34030_c0_g1	F-EMI	F-EMII	1323.01645196512	552.694341322946	1014.88760770825	1.25179717398624	0.178400384614513	7.01678517504947	2.27031262657803e-12	1.48714936676805e-09	25.573	9.103	4.619	45.821	10.930	14.212	27.414	45.630	35.591	14.003	3.081	49.185	15.605	12.289	1.462	29.163	28.400	52.055	23.107	17.441	6.344	17.709	18.089	35.519	24.700	3.652	51.620	30.432	31.880	21.574	39.030	48.331	9.836	3.480	13.567	XP_003625026.1	Q:2777-2151,S:1-214;76.606%ID;E:4.61e-86	11414041	pyrroline-5-carboxylate reductase
TRINITY_DN36613_c0_g1	F-EMI	F-EMII	2618.15254679547	1116.38044273601	2017.44370517169	1.22718492621	0.176854445673572	6.93895435614367	3.95012721928948e-12	2.29999814868333e-09	95.296	35.045	40.559	55.348	39.899	95.201	89.792	48.307	53.767	74.339	26.560	52.250	118.578	44.745	85.356	51.365	112.955	59.980	75.493	76.533	30.903	46.382	99.173	105.639	69.966	33.035	51.523	43.831	49.302	55.442	44.026	42.867	119.674	34.276	117.895	XP_024635345.1	Q:1674-469,S:36-438;89.109%ID;E:0.0	11415014	chaperone protein dnaJ A6, chloroplastic isoform X1
TRINITY_DN2984_c1_g4	F-EMI	F-EMII	238.039345448733	2.86963734704577	143.971462208058	6.25056947615765	0.918807539856901	6.80291487064978	1.02523237537726e-11	5.37255939110195e-09	14.268	0.144	0.000	5.999	0.000	0.000	14.182	7.559	0.976	0.000	0.000	5.666	0.000	0.343	0.000	0.000	34.730	22.503	8.285	10.570	0.123	9.249	0.000	4.429	0.375	0.000	4.452	7.964	0.394	1.480	0.161	7.773	0.000	0.184	0.000	XP_039689615.1	Q:406-1071,S:18-241;77.232%ID;E:4.84e-102	11443729	glutathione S-transferase U25
TRINITY_DN5532_c0_g1	F-EMI	F-EMII	295.160901101445	45.7391490404493	195.392200277047	2.65886399698629	0.391375745993828	6.79363507882837	1.09342761099824e-11	5.50175078269984e-09	10.821	1.370	1.598	3.038	4.042	1.392	10.963	2.202	1.969	2.614	1.065	1.902	4.796	2.234	0.253	2.009	15.000	8.796	10.565	12.834	2.999	2.532	2.509	10.097	4.063	1.259	5.575	7.212	0.990	4.214	2.598	2.089	3.034	0.438	1.825	XP_003615811.1	Q:566-1327,S:216-469;90.551%ID;E:4.49e-170	11409958	serine carboxypeptidase-like 42
TRINITY_DN19343_c0_g1	F-EMI	F-EMII	135.640369153002	2482.74214649152	1074.48108008841	-4.19465748719742	0.622447065310607	-6.73897865532427	1.59503828992506e-11	7.59866574421572e-09	2.957	89.816	112.945	1.555	66.555	1.120	5.841	0.886	1.485	5.129	108.255	1.665	1.707	36.135	79.372	0.052	2.398	1.800	3.987	36.663	70.861	3.915	45.059	1.493	45.538	199.497	0.791	2.052	0.179	51.954	2.655	2.306	17.678	105.208	1.718	XP_003611530.1	Q:1815-2294,S:127-263;63.750%ID;E:1.31e-90	11434910	branched-chain amino acid aminotransferase 2, chloroplastic
TRINITY_DN8208_c0_g2	F-EMI	F-EMII	494.735178140755	36.8047239834253	311.562996477823	3.74973168897595	0.56134157353718	6.67994651696253	2.39029467106763e-11	1.07365207211012e-08	4.969	0.478	0.987	0.169	0.409	0.857	5.097	0.024	0.125	0.354	0.456	0.069	0.619	0.518	1.441	0.094	11.344	0.276	1.321	1.792	0.680	0.647	4.567	0.562	0.363	1.898	0.193	0.929	0.589	0.531	0.187	0.659	5.100	1.930	3.243	XP_024642401.1	Q:5152-5787,S:18-226;41.589%ID;E:2.30e-41	112422878	uncharacterized protein LOC112422878 isoform X2
TRINITY_DN12229_c0_g1	F-EMI	F-EMII	265.004701933691	52.4687350123045	179.990315165136	2.32254652696737	0.350175279410647	6.63252566222341	3.29990945707919e-11	1.40210477229032e-08	6.004	0.882	0.794	0.944	1.491	0.798	4.285	0.605	0.462	0.714	0.364	0.536	0.470	1.144	0.000	0.306	6.042	3.087	3.613	6.071	1.577	0.375	0.341	5.460	1.654	0.124	1.536	1.706	0.650	1.441	0.526	0.431	0.996	0.391	0.496	XP_003612554.1	Q:172-1590,S:15-486;92.812%ID;E:0.0	11406339	D-inositol 3-phosphate glycosyltransferase
TRINITY_DN6325_c1_g1	F-EMI	F-EMII	1338.1080278961	636.641562896613	1057.5214418963	1.06350906662623	0.162189477896632	6.55720136977096	5.48269566987064e-11	2.22377369307288e-08	58.181	22.052	14.760	23.423	29.194	9.188	57.185	22.076	15.390	6.711	11.342	22.901	14.182	30.345	11.056	12.686	59.611	27.657	43.102	32.464	25.952	20.713	10.887	51.829	38.653	8.012	27.457	22.875	14.061	37.294	23.215	27.266	14.644	10.844	14.853	XP_039686499.1	Q:751-1155,S:122-256;90.370%ID;E:4.02e-80	120578197	5'-deoxynucleotidase HDDC2-like isoform X1
TRINITY_DN6816_c0_g4	F-EMI	F-EMII	830.163356221893	400.992015192869	658.494819810284	1.04887539442112	0.159980251976688	6.55628042499869	5.51664487181746e-11	2.22377369307288e-08	34.846	15.887	14.606	3.773	16.896	8.699	37.877	5.358	3.475	9.641	12.023	4.952	10.320	17.892	15.469	3.169	38.900	11.350	34.217	33.099	14.583	4.946	10.643	31.892	23.925	10.599	8.870	8.558	3.349	17.864	15.556	6.355	14.898	14.180	11.038	XP_003594689.1	Q:1842-1132,S:1-240;74.486%ID;E:8.80e-111	11416822	uncharacterized protein LOC11416822
TRINITY_DN8502_c0_g1	F-EMI	F-EMII	2036.36068987067	6196.95282976992	3700.59754583037	-1.60528757163742	0.245506295997714	-6.53868189047323	6.20633733092224e-11	2.32322633020651e-08	86.710	211.822	197.901	509.951	264.393	47.486	74.014	420.093	270.052	31.124	262.184	383.835	42.920	197.951	21.852	490.799	55.681	503.947	107.963	74.423	194.666	264.150	49.990	118.091	219.496	195.566	440.724	229.928	367.589	270.879	332.560	394.047	62.847	172.960	65.468	XP_013442189.1	Q:1326-817,S:146-315;88.235%ID;E:2.36e-90	25480792	annexin D2
TRINITY_DN32504_c0_g1	F-EMI	F-EMII	325.237391473728	951.814881773581	575.868387593669	-1.55257156309537	0.237444435363225	-6.53867318777278	6.20669842049956e-11	2.32322633020651e-08	8.511	18.838	17.956	158.837	24.582	18.080	7.711	141.488	143.816	14.546	20.282	190.945	9.132	28.076	0.742	76.346	9.230	68.905	16.335	13.478	12.829	181.676	27.215	12.603	27.320	9.014	121.822	84.136	57.247	26.556	126.858	170.539	26.103	5.961	20.028	XP_013449621.1	Q:1725-2738,S:162-499;86.982%ID;E:0.0	25499032	sugar transport protein 7 isoform X1
TRINITY_DN2190_c0_g1	F-EMI	F-EMII	209.337007871761	1088.92125065764	561.170704986114	-2.37885197827915	0.366421669520326	-6.49211598591659	8.46390537453791e-11	3.0944431719328e-08	22.330	99.162	36.214	0.160	106.549	0.614	23.535	0.237	4.627	0.088	48.720	1.763	0.000	92.178	14.597	0.260	13.138	0.365	43.917	16.034	29.196	1.192	0.000	27.170	43.187	25.843	3.302	11.783	0.120	67.279	4.419	2.929	0.000	13.915	0.000	XP_003608243.1	Q:1170-553,S:236-413;61.244%ID;E:1.43e-75	11418784	berberine bridge enzyme-like 17
TRINITY_DN11536_c0_g1	F-EMI	F-EMII	28.0464155972799	185.251919954636	90.9286173402221	-2.71751438094679	0.41947719804135	-6.47833635209633	9.27394400787838e-11	3.313538039724e-08	2.155	12.403	8.388	55.643	14.179	29.329	1.525	62.985	34.367	26.189	7.656	37.399	25.958	13.134	7.129	19.523	2.517	154.503	2.894	4.198	12.766	32.510	63.493	3.668	19.887	13.191	99.645	30.744	59.563	34.010	67.133	80.528	41.391	10.154	53.971	XP_003595389.1	Q:1049-627,S:1-139;76.596%ID;E:3.62e-55	11438170	protein TIFY 3B
TRINITY_DN6446_c1_g2	F-EMI	F-EMII	2925.27995932469	8437.18983245984	5130.04390857875	-1.52773482765653	0.236444925255549	-6.46127137643302	1.03826928840002e-10	3.56676332639571e-08	43.044	99.624	148.707	24.174	72.141	40.971	28.658	16.156	33.216	31.904	135.654	29.418	46.118	86.135	86.335	99.424	32.218	15.273	61.398	77.488	115.352	21.947	28.797	45.610	72.490	139.415	24.420	30.946	82.136	88.013	24.094	23.105	38.285	138.069	49.903	XP_039683633.1	Q:1084-2814,S:22-597;88.908%ID;E:0.0	11440437	uncharacterized protein LOC11440437
TRINITY_DN5672_c0_g3	F-EMI	F-EMII	818.546813349773	1928.61279204843	1262.57320482924	-1.23479767542629	0.191130645227666	-6.46049027854982	1.04364298081676e-10	3.56676332639571e-08	23.176	50.332	89.101	122.440	51.693	143.534	19.183	121.892	157.348	149.766	95.628	125.811	111.935	49.378	79.571	122.207	25.576	64.595	33.581	38.527	81.736	97.505	245.160	32.842	55.895	93.625	68.307	58.703	97.307	73.380	63.157	94.623	142.563	85.610	156.434	XP_039684800.1	Q:115-819,S:1-233;91.064%ID;E:1.15e-141	120577437	ornithine aminotransferase, mitochondrial
TRINITY_DN2900_c0_g1	F-EMI	F-EMII	297.566442108273	1098.23035674791	617.83200796413	-1.88177889048179	0.293461982529823	-6.41234300354581	1.43299969156602e-10	4.69337253148111e-08	10.142	30.539	25.725	63.161	24.896	1.721	6.298	77.431	57.301	2.883	27.316	58.532	2.381	29.427	2.256	55.744	9.706	76.517	11.881	9.084	16.882	36.062	0.485	6.601	14.431	23.430	22.062	40.807	40.149	29.653	20.451	33.861	3.030	16.738	2.652	XP_039684040.1	Q:1017-433,S:140-334;91.795%ID;E:6.29e-81	25498874	AT-hook motif nuclear-localized protein 1
TRINITY_DN29047_c0_g1	F-EMI	F-EMII	6990.48110778844	3438.16598666544	5569.55505933924	1.02290641979041	0.160575152590547	6.37026590532802	1.88700755951871e-10	6.05421343738647e-08	803.568	344.873	257.793	701.227	488.161	235.128	773.789	614.946	696.543	259.279	224.217	712.338	266.197	444.454	283.639	558.520	968.745	1074.265	598.223	651.351	314.271	476.047	185.965	748.348	616.941	213.702	566.038	639.825	477.256	448.563	633.108	497.837	263.205	219.712	254.424	XP_003625487.2	Q:964-215,S:400-649;94.800%ID;E:6.39e-150	11423681	heat shock cognate 70 kDa protein 2
TRINITY_DN1410_c0_g1	F-EMI	F-EMII	5777.37971400219	20867.8241516609	11813.5574890657	-1.85257093203781	0.291392768004349	-6.3576421087093	2.04874110381537e-10	6.44165177861629e-08	135.174	479.608	645.636	323.771	532.657	0.548	108.120	223.526	115.025	1.543	710.742	272.875	1.471	301.859	35.289	286.154	107.871	452.505	145.569	102.579	365.612	152.436	0.101	135.437	235.854	293.805	445.312	245.454	204.342	311.405	280.043	257.099	0.393	176.159	0.260	XP_003614705.1	Q:2120-255,S:305-926;95.498%ID;E:0.0	11429935	alpha-xylosidase 1
TRINITY_DN6688_c0_g1	F-EMI	F-EMII	59.5588405614739	728.04224810349	326.95220357828	-3.60922099395515	0.575039921196033	-6.27647031261461	3.46345479014514e-10	1.0676269167818e-07	4.032	58.375	27.683	95.827	39.070	201.337	3.845	57.833	71.320	65.050	36.530	84.442	36.229	22.535	28.829	480.250	2.997	138.732	3.930	5.155	52.641	57.562	46.318	3.141	13.032	18.300	96.689	22.890	299.888	44.964	133.868	152.142	172.929	15.590	243.400	XP_013461745.1	Q:996-814,S:25-85;80.328%ID;E:2.87e-27	25489929	peamaclein
TRINITY_DN53446_c0_g2	F-EMI	F-EMII	241.982393135025	38.1451322857549	160.447488795317	2.62761889244304	0.41929944637818	6.26668819894674	3.68807585103399e-10	1.11500462411741e-07	8.948	1.064	0.296	25.560	0.894	7.435	8.439	19.315	20.411	6.478	0.159	21.016	21.700	1.858	0.082	29.795	11.905	21.382	6.954	8.422	0.571	13.498	18.295	15.472	3.732	0.000	18.039	12.214	23.652	1.974	17.761	21.105	10.132	0.085	14.354	XP_003628249.2	Q:1831-1289,S:20-201;83.516%ID;E:5.01e-98	11411838	acid phosphatase 1
TRINITY_DN7987_c0_g1	F-EMI	F-EMII	220.134063111498	29.6866847482213	143.955111766187	2.867788346449	0.462979416646203	6.19420268664015	5.85808040778596e-10	1.70546077945932e-07	8.579	1.160	1.747	8.351	1.921	1.931	10.393	4.868	5.538	2.031	2.777	5.076	1.995	1.666	3.980	6.640	14.237	15.396	3.964	6.173	3.126	5.179	7.150	10.270	5.036	4.879	11.225	7.159	6.538	2.477	6.803	8.986	8.503	2.543	7.854	XP_013468440.2	Q:1718-474,S:2-411;87.952%ID;E:0.0	25484215	glutathionyl-hydroquinone reductase YqjG
TRINITY_DN3648_c1_g1	F-EMI	F-EMII	128.220154943324	447.58774368911	255.967190441639	-1.79688152746848	0.29226557733774	-6.14811208297724	7.84106197974437e-10	2.12533336868209e-07	4.206	13.870	9.471	4.818	7.703	4.612	3.561	4.889	8.032	6.047	24.442	6.240	4.973	10.922	3.934	6.574	3.696	2.767	5.108	4.387	13.235	9.664	18.203	12.077	15.840	38.451	3.483	4.119	4.114	13.173	1.773	7.792	5.135	14.482	6.579	XP_013446918.1	Q:1988-1236,S:543-791;59.684%ID;E:0.0	11440055	uncharacterized protein LOC11440055 isoform X2
TRINITY_DN7483_c0_g1	F-EMI	F-EMII	0	438.605180642264	175.442072256906	-11.4179334474687	1.87712785356548	-6.08266156499731	1.18203684973602e-09	3.09713355244999e-07	0.000	25.643	47.899	0.000	20.506	0.000	0.000	0.000	0.062	0.000	48.589	0.000	0.036	2.554	1.964	0.000	0.000	0.000	3.636	14.727	85.575	2.984	0.000	0.000	15.759	110.583	0.000	4.361	0.092	29.586	0.000	0.425	0.000	48.245	0.000	XP_039691205.1	Q:2133-1114,S:1-335;29.942%ID;E:1.09e-41	120580932	uncharacterized protein LOC120580932
TRINITY_DN826_c0_g3	F-EMI	F-EMII	8.3618211827912	242.702716267493	102.098179216672	-4.85215323766383	0.800510249783268	-6.06132555951346	1.35004254258802e-09	3.47934734623382e-07	0.249	9.176	167.157	0.023	11.556	2.090	0.203	0.045	0.676	0.786	99.316	0.149	1.448	2.743	22358.116	0.025	0.224	0.108	0.594	25.817	30.301	0.090	0.358	1.077	7.745	1745.786	0.024	1.864	0.157	24.122	0.054	0.019	0.986	1149.602	0.816	XP_003597559.1	Q:473-3055,S:1-861;91.405%ID;E:0.0	11441966	seed linoleate 9S-lipoxygenase-3
TRINITY_DN4201_c0_g1	F-EMI	F-EMII	171.487514624579	670.432105932445	371.065351147725	-1.96445390893406	0.324628189279886	-6.05139656322438	1.43595473719267e-09	3.62797964451498e-07	4.313	12.157	15.166	11.686	12.961	0.610	2.626	3.854	3.968	3.303	29.353	2.527	7.656	11.628	0.116	0.283	2.860	9.438	3.061	2.745	5.950	15.408	0.189	0.405	2.703	6.140	0.812	2.409	0.160	4.633	0.376	0.346	1.079	8.168	2.900	XP_039690293.1	Q:2337-313,S:488-1156;76.549%ID;E:0.0	25481014	probable leucine-rich repeat receptor-like protein kinase At1g35710
TRINITY_DN422_c0_g1	F-EMI	F-EMII	91.9586000349409	363.15077236585	200.435468967304	-1.97385225073807	0.326984707505576	-6.03652771958583	1.57465712710796e-09	3.80848995311759e-07	2.322	9.206	16.975	8.460	7.836	8.873	1.966	16.978	5.300	10.430	13.928	10.241	7.403	6.992	25.088	26.085	2.338	14.213	1.982	2.418	4.916	19.364	9.347	3.209	4.377	26.144	8.159	17.534	28.559	5.236	26.279	14.369	11.296	12.398	9.767	XP_013456002.1	Q:3005-1041,S:1-649;88.720%ID;E:0.0	25492440	auxin response factor 10
TRINITY_DN18314_c0_g1	F-EMI	F-EMII	1585.80173267357	662.604991293525	1216.52303612155	1.25217124982172	0.209774279799083	5.96913621165105	2.38512931655561e-09	5.51420852728981e-07	114.732	35.689	19.995	38.461	35.739	44.097	120.003	22.850	23.667	31.694	20.277	42.250	54.431	54.281	12.596	54.711	105.829	50.168	114.737	79.698	39.756	24.023	63.614	117.973	94.155	13.579	48.160	25.561	43.635	69.960	17.141	38.956	68.652	13.201	53.521	XP_013448016.1	Q:101-433,S:21-138;60.833%ID;E:3.53e-19	25497841	30S ribosomal protein S21, chloroplastic
TRINITY_DN8027_c1_g1	F-EMI	F-EMII	509.236972484624	239.701277522467	401.422694499762	1.09648937878406	0.183834444273406	5.96454806452547	2.45312053466283e-09	5.58920404716439e-07	10.377	4.690	2.709	5.177	4.437	6.298	10.129	4.044	4.323	6.835	3.269	4.131	14.545	4.585	3.326	4.940	11.092	5.732	9.621	10.277	2.770	4.776	8.650	11.846	9.299	2.886	6.035	4.791	6.371	8.464	4.881	6.322	13.674	2.061	12.615	XP_039684220.1	Q:3599-3048,S:28-211;76.087%ID;E:8.69e-88	25498044	peptide deformylase 1B, chloroplastic isoform X1
TRINITY_DN21473_c0_g1	F-EMI	F-EMII	1179.1278730662	562.244396624489	932.374482489516	1.06380866854195	0.179389853507727	5.93014960289339	3.02658796448961e-09	6.789314183846e-07	41.594	17.844	11.693	9.883	16.033	3.311	48.601	6.453	5.664	3.245	12.949	11.630	12.059	22.339	3.699	10.666	43.881	15.985	49.417	31.460	18.550	7.439	7.606	38.262	32.228	5.368	13.201	8.558	11.059	21.066	4.181	12.545	8.178	8.012	5.574	XP_013450869.1	Q:1374-1886,S:103-178;38.012%ID;E:3.03e-16	25495228	uncharacterized protein LOC25495228
TRINITY_DN24832_c0_g3	F-EMI	F-EMII	407.84076366488	11.027155877372	249.115320549877	5.09883222056936	0.862678706458647	5.91046490703405	3.41143526691163e-09	7.36892834555739e-07	106.023	0.607	0.000	0.980	0.936	0.000	133.434	0.000	0.000	0.000	0.000	1.411	0.000	8.060	0.000	0.000	221.309	6.231	6.051	28.948	0.000	0.000	0.000	9.940	5.339	0.000	5.609	0.305	0.000	0.491	0.299	0.000	0.000	0.000	0.000	.	.	.	.
TRINITY_DN19454_c0_g2	F-EMI	F-EMII	809.65121261458	391.742888898534	642.487883128162	1.04179763590032	0.176942208352309	5.88778474961727	3.91406427271076e-09	8.31527086909268e-07	66.135	28.714	7.285	8.062	21.216	15.240	70.608	5.383	7.769	10.410	9.287	12.176	17.650	36.265	2.130	30.142	76.896	8.039	55.989	38.334	18.888	4.528	15.771	60.818	44.776	3.360	15.349	10.069	10.714	25.972	8.146	5.727	23.016	4.572	25.348	XP_003608621.1	Q:935-387,S:1-186;82.258%ID;E:6.52e-109	11413430	ferredoxin C 2, chloroplastic
TRINITY_DN3649_c0_g1	F-EMI	F-EMII	10.6488842838087	1648.47813900904	665.780586173903	-7.28402862257881	1.23821071434714	-5.88270521178569	4.03614428682851e-09	8.46029657776414e-07	0.088	88.141	1352.755	0.059	69.769	0.588	0.924	0.147	4.385	0.263	1157.401	1.107	0.452	16.204	3367.744	0.098	0.088	0.559	0.717	11.566	509.886	3.357	0.261	0.098	36.010	2466.293	0.000	15.829	0.068	64.059	0.000	1.175	0.274	1518.793	0.133	XP_013451275.1	Q:1430-1903,S:9-139;40.719%ID;E:2.27e-28	25495596	albumin-1
TRINITY_DN18498_c0_g1	F-EMI	F-EMII	2.05988172293665	204.229110514324	82.9275732394915	-6.6388166949864	1.14484723125148	-5.79886688264008	6.67645022412570e-09	1.38105886807211e-06	0.836	66.068	1819.309	0.000	121.268	0.798	0.717	0.000	1.862	0.000	207.896	0.767	0.491	28.080	10875.720	0.000	0.000	1.410	0.600	17.775	549.662	5.219	0.000	0.000	7.051	1228.865	0.000	4.019	0.000	5.738	0.000	0.000	0.275	4317.949	0.383	XP_013451275.1	Q:268-507,S:49-121;48.750%ID;E:2.39e-18	25495596	albumin-1
TRINITY_DN13081_c1_g1	F-EMI	F-EMII	149.440603546002	397.534292061512	248.678078952206	-1.41016053913496	0.24426114512937	-5.77316764149325	7.77949723081923e-09	1.58833085669752e-06	3.074	8.584	18.646	39.014	7.601	47.017	3.660	45.739	52.625	44.103	15.302	40.935	39.126	8.738	9.753	56.553	3.682	15.984	2.234	6.153	7.982	51.796	74.709	2.529	5.245	17.126	20.644	24.888	41.866	5.990	21.825	38.443	38.891	16.463	74.341	XP_024629062.1	Q:833-1639,S:1-228;68.750%ID;E:5.93e-153	11408286	protein DA1-related 1
TRINITY_DN2961_c0_g1	F-EMI	F-EMII	1806.39394382635	857.655767088023	1426.89867313102	1.06903396300648	0.185664456545024	5.75788162634799	8.51760480246937e-09	1.71673416794386e-06	60.188	21.344	12.960	15.420	18.792	4.832	59.462	16.551	10.700	7.350	13.916	15.164	8.310	30.348	19.067	17.774	53.261	22.784	49.130	38.842	11.505	9.966	3.228	50.745	44.122	19.090	20.471	20.547	16.561	32.309	20.039	15.336	8.265	14.167	5.580	XP_013461079.1	Q:1992-1450,S:1-181;90.608%ID;E:5.63e-113	25489595	superoxide dismutase [Fe] 3, chloroplastic
TRINITY_DN10686_c0_g1	F-EMI	F-EMII	1336.4481734096	2986.2149020029	1996.35486484692	-1.1581779974728	0.202032083101403	-5.73264394294987	9.88770588428131e-09	1.94305780258483e-06	23.040	48.533	80.864	608.850	49.206	230.438	18.641	501.533	533.354	204.415	87.085	430.608	251.796	40.620	617.569	335.015	22.630	1199.058	21.429	62.265	40.746	739.305	416.216	32.046	36.851	492.172	591.376	340.406	674.674	51.645	409.932	546.101	416.663	585.419	679.890	XP_003630058.1	Q:502-1320,S:1-273;93.040%ID;E:9.93e-174	11411180	inositol-3-phosphate synthase
TRINITY_DN15727_c0_g1	F-EMI	F-EMII	628.110722281762	1598.32223123658	1016.19532586369	-1.34668403350666	0.23743314280871	-5.67184520903902	1.41267593081496e-08	2.67574437449904e-06	25.170	52.813	82.990	3.774	51.391	130.696	23.053	1.526	2.799	109.860	75.911	4.242	20.984	51.399	46.805	2.596	17.487	15.709	29.137	29.303	51.898	4.793	6.845	18.902	42.761	79.872	2.617	4.103	0.180	35.022	1.657	3.095	7.150	64.649	90.895	XP_013450334.1	Q:2316-1672,S:1-210;86.047%ID;E:5.34e-124	25499583	probable indole-3-pyruvate monooxygenase YUCCA10
TRINITY_DN875_c2_g1	F-EMI	F-EMII	2510.99561662364	122.89088394327	1555.75372355149	4.33985294502778	0.767060207736387	5.65777353753598	1.53349292179041e-08	2.80326072365897e-06	55.102	0.970	0.629	0.313	1.176	0.000	59.643	0.088	0.082	0.029	0.123	0.615	0.031	6.468	0.000	0.061	119.361	3.945	45.516	58.435	1.810	0.777	0.000	22.438	9.206	0.440	5.828	2.106	0.622	4.745	14.069	2.566	0.046	0.066	0.071	.	.	.	.
TRINITY_DN7795_c0_g1	F-EMI	F-EMII	1311.7620039095	211.212387900019	871.542157505709	2.62357316270657	0.465758064545539	5.63290979248316	1.77194154415087e-08	3.12996550737032e-06	18.395	1.562	1.894	7.729	1.213	1.530	13.154	12.725	6.801	1.789	2.403	13.408	1.280	3.950	2.115	1.046	22.305	25.223	13.026	21.262	4.660	11.428	3.321	3.416	1.215	0.884	5.309	7.671	1.266	2.821	2.166	10.036	1.004	4.379	3.213	XP_003630292.1	Q:2862-1810,S:7-358;81.818%ID;E:0.0	11429100	gibberellin 20 oxidase 3
TRINITY_DN147509_c0_g1	F-EMI	F-EMII	2623.50733228544	753.213967716064	1875.38998645769	1.80116836199922	0.322900233196247	5.57809557512626	2.43166047548562e-08	4.24757048167883e-06	32.145	12.326	5.356	8.462	16.977	38.215	46.967	11.590	8.948	77.499	8.458	12.982	67.175	12.304	9.393	20.598	58.010	13.511	56.908	53.860	19.956	23.188	14.319	65.072	42.143	8.693	36.699	31.143	31.679	43.065	24.875	51.565	12.563	10.229	8.764	YP_001381726.2	Q:4559-447,S:1-1374;91.721%ID;E:0.0	YP_001381726.2	YP_001381726.2
TRINITY_DN29848_c0_g2	F-EMI	F-EMII	1201.39525119984	260.548912796854	825.056715838644	2.19574044349143	0.394038716171523	5.5723977197602	2.51257006465627e-08	4.34067186664408e-06	36.556	6.452	8.534	40.985	8.720	23.611	46.004	34.469	57.854	32.702	8.177	43.119	36.893	12.972	1.191	36.325	58.212	25.264	46.501	92.328	10.304	58.221	123.388	52.259	19.696	10.433	25.153	33.574	33.961	26.099	32.349	51.848	21.872	6.522	30.062	XP_024625325.1	Q:1185-1649,S:87-242;80.128%ID;E:1.84e-79	11433621	prosaposin
TRINITY_DN28090_c0_g1	F-EMI	F-EMII	89.1248142791332	4632.62335266953	1906.52422963529	-5.70000569684544	1.02404091423775	-5.56618941450036	2.60370216738233e-08	4.41088512794699e-06	3.422	226.209	2418.189	0.000	110.029	1.241	3.499	0.025	0.994	1.109	2100.246	1.842	1.085	18.944	4069.061	0.110	0.958	0.501	8.144	144.059	578.368	6.233	0.832	0.987	24.534	4855.908	0.237	5.608	0.190	103.460	0.144	1.135	9.267	4086.874	1.406	XP_013468842.1	Q:2036-1647,S:129-258;82.308%ID;E:6.91e-56	25484542	probable aquaporin TIP-type alpha
TRINITY_DN11387_c0_g2	F-EMI	F-EMII	1100.32908441267	133.431250522576	713.56995085663	3.02918393598731	0.544248225462399	5.56581316073872	2.60932712231455e-08	4.41088512794699e-06	28.350	2.307	1.283	8.713	3.702	1.115	33.551	8.973	4.707	1.511	1.930	8.727	2.222	6.646	0.923	8.752	53.330	20.106	36.972	32.636	2.230	9.262	0.637	44.581	16.519	1.766	23.239	11.047	10.956	10.515	12.236	10.996	2.972	1.403	1.217	XP_013469226.1	Q:2358-520,S:1-596;88.418%ID;E:0.0	25484786	protease Do-like 2, chloroplastic
TRINITY_DN8231_c0_g1	F-EMI	F-EMII	77.8310397310079	420.494351289407	214.896364354367	-2.43200586611712	0.437590312278596	-5.55772328106013	2.73316236598083e-08	4.57106867612602e-06	11.500	52.439	18.758	0.000	50.416	0.200	10.920	0.103	1.661	3.672	15.255	0.862	7.915	43.924	10.472	0.000	6.272	0.000	3.094	3.426	2.051	0.628	15.360	10.517	11.902	8.730	2.002	3.423	0.000	22.347	0.328	0.340	0.000	2.056	0.000	XP_003608243.1	Q:937-698,S:57-136;77.500%ID;E:4.41e-37	11418784	berberine bridge enzyme-like 17
TRINITY_DN9666_c0_g1	F-EMI	F-EMII	1305.59820445832	622.856877937016	1032.5016738498	1.06122291781642	0.191205392407625	5.5501725367349	2.85387801228365e-08	4.7227174980117e-06	35.173	14.241	6.277	12.778	15.537	3.411	37.755	7.818	10.381	3.536	8.106	12.744	5.838	19.755	7.350	13.770	40.260	12.493	26.927	21.907	9.409	5.680	5.975	27.226	20.787	3.800	10.073	7.384	9.695	17.948	5.906	8.360	3.736	5.506	4.443	XP_024633988.1	Q:2850-1972,S:28-320;88.814%ID;E:1.97e-171	25489706	PLASTID TRANSCRIPTIONALLY ACTIVE protein 6, chloroplastic
TRINITY_DN10412_c0_g1	F-EMI	F-EMII	2878.2140847363	248.966106470898	1826.51489343014	3.52328875620217	0.63624662253936	5.53761486723524	3.06618593003145e-08	4.91872540877799e-06	147.782	6.609	0.135	0.504	7.339	0.000	197.932	0.695	1.612	0.000	0.146	9.407	0.000	29.463	0.000	0.000	295.897	10.221	108.252	110.681	1.254	1.121	0.000	77.029	22.098	0.151	16.842	3.996	0.048	8.082	51.591	2.669	0.000	0.000	0.000	XP_003603893.2	Q:1114-809,S:252-353;70.588%ID;E:2.98e-79	11417240	uncharacterized protein LOC11417240
TRINITY_DN6214_c0_g1	F-EMI	F-EMII	40.0068338107609	226.477133886974	114.594953841246	-2.50860003022734	0.453885361494603	-5.52694632399412	3.25852600405222e-08	5.17447346562677e-06	0.578	2.647	3.713	31.057	6.281	32.429	0.678	43.327	51.516	45.271	2.508	58.721	59.944	4.730	3.876	33.820	0.800	2.123	2.416	7.592	5.234	26.524	277.424	1.161	10.130	12.036	1.316	7.989	11.063	9.253	3.632	14.744	114.728	7.368	44.140	XP_013461349.1	Q:2720-1818,S:1-234;60.797%ID;E:5.65e-176	25489740	2-oxoisovalerate dehydrogenase subunit alpha 1, mitochondrial
TRINITY_DN20682_c0_g2	F-EMI	F-EMII	462.870346466155	8.06999427418474	280.950205589367	5.77248152732033	1.04653119909015	5.51582363940885	3.47150253970475e-08	5.42619469561697e-06	7.870	0.127	0.141	27.242	0.803	6.823	7.341	16.537	3.873	9.662	0.151	17.972	8.497	0.471	0.000	6.285	38.103	15.587	16.707	24.232	0.598	32.683	3.686	27.133	1.089	0.000	112.387	22.328	9.698	1.295	25.353	37.759	7.382	0.486	4.271	XP_024631568.1	Q:333-2120,S:1-544;74.707%ID;E:0.0	25483227	amino acid transporter AVT1C
TRINITY_DN5602_c0_g1	F-EMI	F-EMII	817.054021623636	162.491493247704	555.229010273263	2.31321092153933	0.419612202830613	5.51273510621213	3.53299772374006e-08	5.44531933479584e-06	28.986	3.668	2.075	17.061	4.333	21.886	35.328	17.016	17.082	30.460	1.834	11.652	36.606	8.912	1.067	47.289	34.661	45.607	25.151	33.704	3.263	6.244	63.057	31.627	8.589	1.634	12.298	5.224	23.816	5.231	11.220	7.599	47.653	1.792	49.114	XP_013462707.1	Q:1652-408,S:1-413;95.663%ID;E:0.0	25486062	glutamine synthetase leaf isozyme, chloroplastic
TRINITY_DN10413_c0_g1	F-EMI	F-EMII	28824.2770625057	1530.91799447011	17906.9334352915	4.23377830869883	0.771824865250992	5.48541320617085	4.12504053408648e-08	6.29609342100715e-06	610.566	15.430	1.579	3.043	41.379	0.633	833.205	5.047	10.116	2.553	1.191	30.948	0.112	97.020	26.599	1.159	1816.044	49.014	1414.023	2100.497	32.556	15.428	0.000	519.043	200.221	9.917	142.116	53.717	1.996	84.526	78.911	11.503	0.084	14.408	0.000	XP_003603893.2	Q:2423-1284,S:366-625;43.832%ID;E:2.47e-75	11417240	uncharacterized protein LOC11417240
TRINITY_DN65388_c0_g1	F-EMI	F-EMII	337.166306271902	892.141613297467	559.156429082128	-1.40125889628832	0.256054826393853	-5.47249554332931	4.4374192266417e-08	6.65088733535845e-06	5.287	14.792	30.384	8.625	12.155	1.158	6.172	9.694	10.043	1.900	19.672	6.154	3.535	12.247	1.988	8.003	4.970	14.190	5.146	6.679	10.697	6.695	4.278	4.539	7.256	17.964	3.946	3.782	4.583	9.521	5.023	8.364	0.365	15.186	2.080	XP_039688665.1	Q:3441-535,S:1-927;72.234%ID;E:0.0	25491542	uncharacterized protein LOC25491542
TRINITY_DN5691_c0_g1	F-EMI	F-EMII	6841.76048339622	25643.1998253594	14362.3362201815	-1.90605857905643	0.348309774990082	-5.47230860549551	4.44210400237031e-08	6.65088733535845e-06	879.519	2679.896	3984.052	5.678	2193.272	0.162	709.668	14.359	121.316	0.186	4728.972	86.898	0.294	2065.450	245.004	9.463	457.517	11.751	784.150	821.756	2306.685	134.406	0.000	462.358	1392.554	4451.560	64.444	308.471	4.563	2000.426	64.668	54.685	0.147	3475.362	0.151	XP_039687355.1	Q:955-818,S:1-50;58.000%ID;E:1.96e-09	120579380	uncharacterized protein LOC120579380
TRINITY_DN13226_c0_g1	F-EMI	F-EMII	481.830184802613	71.4783609077197	317.689455244656	2.73941193049732	0.501567595587153	5.46170038614728	4.71595519698204e-08	6.99429543884478e-06	163.213	19.995	9.086	5.560	29.873	0.000	133.229	11.466	14.163	0.000	14.590	13.164	0.000	36.387	0.822	5.035	282.713	65.375	198.458	197.518	20.105	3.517	0.000	246.954	59.484	6.682	57.157	68.133	0.248	49.304	94.410	8.397	0.000	2.549	0.000	XP_003618038.1	Q:393-238,S:1-52;88.462%ID;E:9.64e-29	11421782	uncharacterized protein LOC11421782
TRINITY_DN1697_c0_g1	F-EMI	F-EMII	414.627939988929	9199.93133854495	3928.74929941134	-4.47165909175544	0.819118768196851	-5.45910955208489	4.78528439137433e-08	7.03079027259774e-06	3.595	208.039	1625.898	61.633	63.248	4.432	6.990	145.170	44.957	5.218	2066.601	64.861	7.916	27.930	591.481	10.484	6.987	115.611	18.490	12.992	726.546	73.345	3.808	1.763	17.473	2026.267	128.573	11.847	8.562	52.418	164.620	82.746	4.365	2570.813	3.973	XP_013461377.1	Q:4739-4113,S:2-210;91.388%ID;E:1.40e-128	25489766	alcohol dehydrogenase 1
TRINITY_DN28322_c0_g1	F-EMI	F-EMII	260.530214016311	5.35082143074267	158.458456982084	5.54572649093782	1.01730721055806	5.45137833820685	4.99809096542518e-08	7.27546185809715e-06	5.843	0.172	0.000	0.132	0.000	0.087	7.501	0.000	0.135	0.147	0.000	0.371	0.000	0.363	0.000	0.292	27.557	0.725	6.059	7.867	0.000	0.482	0.043	6.077	0.607	0.000	1.688	0.344	0.538	0.368	1.739	0.219	0.039	0.000	0.040	XP_013445691.1	Q:1403-774,S:33-242;83.810%ID;E:1.92e-110	25502686	amino acid transporter AVT1I isoform X1
TRINITY_DN13767_c0_g1	F-EMI	F-EMII	3671.91479681988	1707.97712973825	2886.33972998723	1.10109232681907	0.202849226159205	5.42813175907745	5.69469946527967e-08	8.06543876519474e-06	163.681	59.225	29.754	67.250	78.286	84.208	172.879	52.117	35.526	45.815	24.329	58.103	38.666	92.093	15.271	62.845	178.323	103.437	155.557	89.460	38.914	21.848	6.995	149.470	105.915	18.511	65.006	65.334	50.250	94.596	68.482	48.487	70.502	11.133	66.827	XP_013457205.1	Q:469-1107,S:1-134;51.643%ID;E:1.24e-53	25493282	3-hydroxyacyl-[acyl-carrier-protein] dehydratase FabZ
TRINITY_DN9897_c0_g1	F-EMI	F-EMII	371.793743893866	770.338346639141	531.211584991976	-1.05585858110336	0.194945612827753	-5.41617000653548	6.08892094065699e-08	8.4711439033689e-06	6.501	10.079	6.044	18.509	8.895	59.060	5.991	19.180	13.351	41.674	9.826	18.670	34.549	13.677	4.231	13.316	5.760	20.375	10.362	9.870	10.850	17.224	43.903	6.627	10.928	9.661	18.117	10.412	13.031	9.876	15.185	14.596	42.318	8.364	49.338	XP_003615494.1	Q:4737-2797,S:27-672;87.963%ID;E:0.0	11405425	L-type lectin-domain containing receptor kinase VIII.1
TRINITY_DN27146_c0_g1	F-EMI	F-EMII	8126.46423113431	671.91010690473	5144.64258144248	3.59323258494225	0.664019231500597	5.4113381276955	6.25555260368946e-08	8.50208174002071e-06	1301.408	40.898	5.725	2.572	87.221	0.000	1703.905	3.546	19.483	0.000	10.654	47.070	0.000	246.564	3.056	0.976	2199.256	70.593	1731.611	2071.872	12.153	19.515	0.000	51.674	16.960	4.862	15.239	8.543	0.000	57.422	191.822	9.667	0.000	6.769	0.000	XP_003603893.2	Q:3-653,S:182-416;37.500%ID;E:7.64e-31	11417240	uncharacterized protein LOC11417240
TRINITY_DN5340_c0_g1	F-EMI	F-EMII	430.078384067758	3847.04432552779	1796.86476065177	-3.16082886400027	0.584166280731088	-5.41083757871898	6.27306491223477e-08	8.50208174002071e-06	7.767	52.791	41.333	2.058	46.668	281.956	5.516	7.804	68.011	626.451	58.273	10.556	458.954	32.347	20.835	38.283	2.199	0.157	21.481	20.474	52.406	58.285	579.800	13.753	61.601	71.682	0.799	38.409	26.041	44.299	1.516	18.629	389.986	57.324	201.585	XP_003601419.1	Q:4771-3704,S:1-354;84.831%ID;E:0.0	11436551	primary amine oxidase
TRINITY_DN13995_c0_g1	F-EMI	F-EMII	124.12769371365	12.9448381854371	79.6545515023646	3.22772789860429	0.598674857903686	5.39145390188335	6.98898893532521e-08	9.23310042455863e-06	9.306	1.077	0.790	0.564	1.083	0.000	16.161	1.016	1.304	0.000	0.216	0.945	0.000	1.636	0.444	0.711	15.523	1.698	14.350	4.601	0.459	1.405	0.000	6.720	1.878	0.000	5.774	2.978	0.981	2.139	4.697	5.178	0.163	0.229	0.000	XP_003618418.1	Q:373-906,S:20-192;77.528%ID;E:3.11e-65	11430260	uncharacterized protein LOC11430260
TRINITY_DN675_c0_g1	F-EMI	F-EMII	1042.12171993557	501.866943620179	826.019809409415	1.04635753408083	0.195542866474802	5.35103915036282	8.74505981461317e-08	1.14567571121278e-05	32.480	11.773	3.877	2.390	11.451	7.486	32.052	2.000	1.412	9.095	3.750	2.678	9.625	16.351	0.000	2.711	28.266	3.740	22.552	26.024	12.763	2.422	4.138	14.145	14.676	1.140	3.076	5.575	2.934	11.762	2.000	2.764	9.599	1.005	8.854	XP_024637184.1	Q:2579-1539,S:24-348;74.373%ID;E:9.93e-161	11410823	2-carboxy-1,4-naphthoquinone phytyltransferase, chloroplastic isoform X3
TRINITY_DN2599_c2_g1	F-EMI	F-EMII	121.12020833268	1.55381305339547	73.2936502209664	5.94406469058722	1.11782734497233	5.31751590916247	1.05193489546172e-07	1.36673293318626e-05	14.756	0.000	0.745	19.180	0.000	36.002	21.751	21.992	3.288	27.916	0.000	24.356	12.439	0.664	0.000	3.433	39.232	58.768	6.290	3.669	0.000	2.874	0.000	4.210	0.672	0.000	4.003	8.852	0.000	2.603	2.119	32.904	6.566	0.000	0.000	.	.	.	.
TRINITY_DN6735_c0_g3	F-EMI	F-EMII	303.908083528252	78.8343889026689	213.878605678019	1.92903904788264	0.364718554488305	5.289116838569	1.22908364276108e-07	1.5582599957941e-05	12.724	2.807	0.866	3.387	2.565	0.158	12.676	5.934	5.866	0.000	1.120	3.098	0.000	4.261	6.243	2.420	17.773	7.463	7.195	8.626	2.207	0.752	0.235	16.869	3.140	1.721	4.790	2.531	0.670	3.545	3.890	1.685	0.353	1.696	0.179	XP_039686523.1	Q:1791-1018,S:13-272;87.356%ID;E:3.53e-159	25486800	protein MIZU-KUSSEI 1
TRINITY_DN16771_c0_g1	F-EMI	F-EMII	386.615475015926	134.512046508009	285.77410361276	1.5236547982544	0.288512545359925	5.28106948123733	1.28431969555317e-07	1.61526319470331e-05	17.135	6.434	2.737	11.695	7.121	3.123	21.321	14.056	11.088	3.869	3.166	14.429	7.163	7.099	2.389	11.194	23.608	27.271	30.380	16.063	6.875	6.370	5.394	24.342	16.882	4.219	18.626	13.079	16.078	11.761	18.034	16.058	6.535	3.945	5.804	XP_003628658.1	Q:566-381,S:107-168;88.710%ID;E:4.52e-34	11410156	protein PLASTID REDOX INSENSITIVE 2, chloroplastic
TRINITY_DN34584_c0_g2	F-EMI	F-EMII	7.10344657737458	542.607428309524	221.305039270234	-6.25832007042295	1.19293395434699	-5.24615805226932	1.55303685285776e-07	1.86618917695711e-05	2.953	267.875	2452.558	0.271	79.095	0.000	3.350	0.000	14.178	0.000	2722.584	1.898	0.000	30.656	749.304	0.000	0.517	0.289	16.478	5.492	1030.027	8.048	0.000	0.000	28.499	2641.470	0.000	1.009	0.000	46.054	0.503	0.000	0.000	3397.879	0.000	XP_003602130.1	Q:12-182,S:2-58;87.719%ID;E:4.60e-30	11422713	alcohol dehydrogenase 1 isoform X1
TRINITY_DN22700_c0_g1	F-EMI	F-EMII	1791.31043699232	887.618796834773	1429.8337809293	1.00839812563632	0.192440819197653	5.24004278219483	1.60539374145224e-07	1.91199962192202e-05	89.625	37.322	26.429	15.976	39.715	30.422	103.997	20.329	17.562	24.722	27.588	17.613	18.724	52.011	11.226	21.314	92.258	33.953	91.510	63.905	35.820	10.789	17.096	103.154	78.058	16.130	24.142	33.398	17.077	55.938	20.507	14.031	17.309	11.428	11.216	XP_003610630.1	Q:560-868,S:39-142;80.769%ID;E:6.18e-51	11437910	upstream activation factor subunit UAF30
TRINITY_DN11868_c0_g1	F-EMI	F-EMII	1227.22853358535	396.776048640438	895.047539607385	1.61959094010678	0.309282495177319	5.23660719685486	1.63555264745622e-07	1.93327241884656e-05	32.179	7.015	4.206	9.782	8.784	20.781	34.747	7.860	6.381	25.462	3.974	8.182	30.150	13.516	7.414	10.751	33.156	13.859	26.059	18.120	9.088	10.026	11.066	31.039	20.149	2.145	13.459	9.412	8.807	17.215	14.920	10.629	23.268	1.785	22.216	XP_013454902.1	Q:1262-561,S:229-462;91.026%ID;E:2.91e-149	25491505	fructokinase-like 1, chloroplastic
TRINITY_DN3599_c0_g1	F-EMI	F-EMII	2278.14377067065	41.4769749221874	1383.47705237127	5.75597178603944	1.10027484995439	5.23139448863893	1.68236051518316e-07	1.97376042232794e-05	134.163	0.156	0.434	16.129	1.752	0.396	33.671	14.683	0.612	0.668	1.402	4.263	20.126	3.721	1.443	1.455	158.586	85.006	69.956	80.517	0.938	2.974	12.700	16.279	1.947	0.383	44.037	4.837	0.977	17.423	1.767	5.858	2.154	0.400	5.712	XP_013447843.1	Q:1677-1306,S:57-165;74.194%ID;E:1.01e-56	25499834	allene oxide cyclase, chloroplastic
TRINITY_DN1087_c0_g1	F-EMI	F-EMII	1095.99068068265	3793.82815887298	2175.12567195878	-1.790630351967	0.342600120202176	-5.22658996999273	1.72664819928028e-07	2.01071380302854e-05	17.664	53.466	21.067	5.535	51.913	2.275	13.231	2.174	7.065	2.275	17.190	3.401	1.261	35.430	2.266	10.366	10.762	1.440	8.663	6.765	25.470	8.446	2.064	8.955	22.553	7.057	5.385	7.788	9.340	36.541	6.670	6.521	1.732	7.167	1.750	XP_024633438.1	Q:4197-4757,S:563-749;91.444%ID;E:7.17e-122	11428784	mechanosensitive ion channel protein 10
TRINITY_DN20434_c0_g1	F-EMI	F-EMII	674.840015193286	122.767963899874	454.011194675921	2.44268511066967	0.467662803188732	5.22317595929025	1.75880113734255e-07	2.03309652060017e-05	23.007	2.787	1.901	0.452	3.357	0.000	20.153	0.259	0.232	0.000	2.650	0.212	0.000	6.218	0.156	0.000	34.632	1.338	26.841	24.409	5.058	0.288	0.000	23.672	9.322	1.552	3.227	5.182	0.000	4.603	1.632	0.054	0.000	1.621	0.000	XP_003588697.1	Q:2079-1450,S:1-211;87.678%ID;E:3.50e-129	11429630	probable indole-3-pyruvate monooxygenase YUCCA4
TRINITY_DN37453_c0_g1	F-EMI	F-EMII	1491.62585689823	731.807721541566	1187.69860275556	1.0261424238974	0.197113318166196	5.2058502867483	1.93110295017677e-07	2.21597587443277e-05	66.902	32.329	22.152	17.955	28.299	3.724	85.421	17.970	14.264	4.285	30.199	19.074	8.851	37.508	6.998	19.803	74.406	27.979	95.406	65.714	45.053	15.840	7.251	65.703	52.445	17.937	25.639	15.147	19.287	43.365	28.151	17.060	7.704	15.172	6.190	XP_003624871.1	Q:1191-841,S:28-141;64.957%ID;E:6.85e-13	11422686	50S ribosomal protein 5, chloroplastic
TRINITY_DN5534_c0_g1	F-EMI	F-EMII	325.675256789107	20.1749856854619	203.475148347649	3.95833043253364	0.761889219661878	5.19541467497116	2.04264008119955e-07	2.31316731702343e-05	6.228	0.210	0.375	3.580	1.724	8.800	5.270	6.857	2.401	18.977	0.251	6.162	78.087	0.779	0.931	2.158	13.368	3.491	0.420	0.657	0.072	2.707	63.244	0.165	0.453	0.309	1.771	0.650	1.957	0.235	2.297	2.049	13.380	0.000	15.995	XP_003610759.1	Q:2431-2751,S:82-183;82.243%ID;E:6.62e-54	11441455	putative 12-oxophytodienoate reductase 11
TRINITY_DN210_c0_g1	F-EMI	F-EMII	697.611862162653	175.649736184207	488.827011771274	1.97396228587673	0.379960387242484	5.19517916118182	2.04522776583078e-07	2.31316731702343e-05	36.965	5.365	2.198	51.519	9.011	0.000	29.406	17.206	8.922	0.000	2.569	7.902	0.050	11.462	1.932	12.252	38.740	53.759	44.106	53.960	6.157	2.055	0.000	52.652	18.272	1.519	20.972	6.472	4.675	12.631	48.360	9.407	0.000	2.323	0.038	XP_003630420.1	Q:1386-199,S:23-372;68.010%ID;E:2.71e-151	11441033	patellin-3
TRINITY_DN1629_c0_g1	F-EMI	F-EMII	416.209060687454	3176.33394417282	1520.2590140816	-2.93129495011983	0.564662140484233	-5.19123691842712	2.08901603835395e-07	2.34581579564017e-05	15.603	92.688	220.387	5.012	73.463	2.627	8.064	4.165	12.543	3.901	342.061	7.178	3.070	44.915	1098.428	6.259	5.888	2.221	9.485	28.386	145.477	5.797	1.662	6.610	26.626	607.401	1.493	30.057	3.641	67.186	1.876	5.417	2.085	525.476	1.674	XP_003594780.1	Q:2906-2634,S:1-91;70.652%ID;E:3.17e-34	11415983	outer envelope pore protein 16-2, chloroplastic isoform X1
TRINITY_DN2237_c0_g2	F-EMI	F-EMII	286.01247612908	5962.31766584941	2556.53455201721	-4.3815218923482	0.850188479657103	-5.15358887727501	2.55547871561437e-07	2.79894277861334e-05	11.767	189.770	311.858	17.795	130.822	2.729	6.497	39.365	51.963	0.586	382.927	12.153	0.620	61.388	136.050	40.152	1.652	3.401	7.082	10.353	155.074	40.038	11.867	2.164	37.296	356.134	3.542	48.728	22.353	90.487	21.827	37.052	8.692	296.041	11.505	XP_003615531.1	Q:1104-1352,S:55-137;69.880%ID;E:1.89e-28	11407332	heavy metal-associated isoprenylated plant protein 9
TRINITY_DN89366_c0_g1	F-EMI	F-EMII	3192.94000285191	143.177977893553	1973.03519286857	4.46941943947735	0.867346070174638	5.15298286712412	2.56375396043713e-07	2.79894277861334e-05	3189.480	44.686	0.000	17.188	59.247	0.000	4044.468	17.578	12.669	0.000	0.000	78.353	0.000	446.504	0.000	4.403	8445.372	221.109	210.729	900.172	11.877	3.745	0.000	1200.479	324.235	0.000	248.394	104.194	0.000	47.095	213.515	8.106	0.000	0.000	0.000	XP_003603893.2	Q:244-2,S:251-331;67.901%ID;E:8.42e-32	11417240	uncharacterized protein LOC11417240
TRINITY_DN6841_c0_g1	F-EMI	F-EMII	179.587925352448	616.962247863801	354.537654356989	-1.77682562087661	0.344967931396629	-5.15069796106264	2.59518842664378e-07	2.8137211900184e-05	3.626	9.763	10.020	54.735	11.609	1.066	2.101	32.975	39.092	1.865	10.311	63.369	1.692	8.315	8.611	57.460	2.774	49.114	2.374	3.896	9.530	37.304	0.876	3.234	8.392	15.767	43.920	26.981	61.246	13.370	35.511	47.257	1.270	11.472	2.366	XP_039687403.1	Q:4395-2668,S:1-576;82.812%ID;E:0.0	11414811	probable inactive leucine-rich repeat receptor-like protein kinase At3g03770
TRINITY_DN445_c0_g6	F-EMI	F-EMII	3280.05566086461	1466.88627589609	2554.7879068772	1.15770086828138	0.225350669745457	5.13733049734909	2.78668622916733e-07	3.00065028826984e-05	130.719	44.362	17.625	109.744	46.779	238.914	129.984	94.779	80.262	164.640	16.097	95.600	136.823	71.477	25.704	113.019	149.179	116.134	163.154	119.226	27.705	84.673	97.781	210.040	123.312	16.999	114.587	77.760	114.982	96.415	98.292	117.852	252.114	14.937	456.188	XP_003601001.1	Q:2006-1179,S:1-274;78.648%ID;E:3.14e-140	11410363	biotin carboxyl carrier protein of acetyl-CoA carboxylase
TRINITY_DN875_c3_g1	F-EMI	F-EMII	869.384873098675	75.9755633341988	552.021149192885	3.49514090793508	0.682502389642027	5.12106764896205	3.0381062376533e-07	3.23091982151874e-05	54.376	2.432	0.160	0.000	4.378	0.145	62.486	0.000	1.430	1.158	0.348	1.944	0.000	10.626	3.216	0.082	114.190	1.810	30.622	54.763	1.490	0.076	0.000	32.025	11.950	1.264	7.456	3.022	0.056	4.429	12.474	0.062	0.000	2.957	0.000	XP_003603893.2	Q:1222-2,S:94-416;46.135%ID;E:5.83e-97	11417240	uncharacterized protein LOC11417240
TRINITY_DN5280_c0_g1	F-EMI	F-EMII	791.774592985587	1744.70720129918	1172.94763631102	-1.13787699005112	0.222204775298245	-5.12084849897511	3.04163942233174e-07	3.23091982151874e-05	19.094	36.741	40.177	42.901	38.581	0.888	16.436	28.372	40.213	0.890	35.721	48.900	4.016	31.598	10.132	66.408	14.412	31.860	26.381	21.451	40.477	59.375	0.367	17.645	27.822	32.450	44.361	33.411	58.208	29.736	12.501	32.860	0.644	46.564	1.987	XP_013462896.1	Q:1959-2879,S:332-626;87.948%ID;E:1.23e-179	25486228	protein STRUBBELIG-RECEPTOR FAMILY 8
TRINITY_DN15137_c0_g1	F-EMI	F-EMII	1046.12393212163	3596.4534847979	2066.25575319214	-1.78072437193055	0.350128548793339	-5.08591595306217	3.65856053279563e-07	3.83441534240534e-05	37.637	116.667	327.907	212.931	111.861	366.975	21.346	246.857	240.519	489.011	288.151	323.824	2454.293	92.508	200.736	313.080	39.454	76.925	25.191	52.561	83.860	294.057	3308.533	24.788	43.406	262.215	93.261	107.749	163.456	89.789	308.127	342.149	715.598	136.327	691.637	XP_039690049.1	Q:2343-1918,S:27-113;52.113%ID;E:8.41e-36	25484064	glutathione S-transferase L3-like
TRINITY_DN19921_c2_g1	F-EMI	F-EMII	114.457012750115	437.848867645181	243.813754708142	-1.93359231679427	0.380610555309388	-5.08023829035038	3.76961722372808e-07	3.92464585259796e-05	5.876	16.492	23.487	28.453	23.859	126.592	4.343	47.337	39.883	170.057	21.876	29.978	106.251	15.471	47.507	76.976	3.224	33.312	5.839	4.717	11.506	9.450	53.195	9.438	22.253	42.063	15.684	23.142	20.417	32.427	22.654	22.406	206.658	31.574	53.794	XP_013464471.1	Q:1625-1278,S:121-236;88.793%ID;E:1.19e-66	25487158	nicotinate N-methyltransferase 1
TRINITY_DN9004_c0_g1	F-EMI	F-EMII	2652.35511895813	5896.59672421708	3950.05176106171	-1.1525441101223	0.228052200544758	-5.05386094661297	4.32966888675074e-07	4.44880552736002e-05	43.062	79.036	80.558	50.921	83.830	21.362	42.440	18.277	34.401	13.061	103.084	13.377	34.270	80.757	49.881	56.786	29.645	13.088	50.037	42.058	73.699	15.568	12.519	40.632	66.354	140.515	11.083	24.394	31.066	70.226	11.119	12.278	14.387	117.715	15.381	XP_013450832.1	Q:4432-5487,S:426-776;94.034%ID;E:0.0	25495196	potassium transporter 8
TRINITY_DN2307_c0_g2	F-EMI	F-EMII	300.650416773935	81.7040262497147	213.071860564247	1.86151493427658	0.368646823714582	5.0495889684318	4.42761695421639e-07	4.4682795028273e-05	47.320	11.950	3.404	18.924	12.016	7.149	62.959	9.882	11.901	17.037	11.090	21.075	3.203	19.273	0.000	20.695	68.879	29.799	49.566	40.915	7.177	11.131	6.539	97.037	32.897	0.000	28.890	13.407	15.209	9.323	103.470	15.574	13.974	2.098	16.790	.	.	.	.
TRINITY_DN15324_c0_g1	F-EMI	F-EMII	6.08540784233362	453.770560566965	185.159468932186	-6.2200084182419	1.23185106109486	-5.04931855374919	4.4338884450166e-07	4.4682795028273e-05	0.392	18.456	2.994	0.000	15.000	0.000	0.219	0.000	0.517	0.000	3.085	0.158	0.000	9.334	0.000	0.186	0.000	0.033	0.183	0.229	4.720	0.637	0.000	0.124	7.162	2.286	0.030	0.027	0.043	8.379	0.000	0.047	0.000	0.562	0.000	XP_003612949.1	Q:2335-176,S:9-727;93.759%ID;E:0.0	11407838	ABC transporter G family member STR2
TRINITY_DN735_c0_g1	F-EMI	F-EMII	215.733220620644	3849.74599492422	1669.33833034208	-4.15742585829015	0.825166983900696	-5.0382842980912	4.69723383846272e-07	4.67374766927041e-05	3.041	56.851	134.162	2.220	52.188	45.522	3.111	1.283	1.451	38.133	125.765	1.825	66.846	16.891	0.727	1.324	0.637	0.762	2.328	9.117	80.299	32.744	121.162	0.330	2.558	9.299	0.468	1.948	0.265	5.516	0.651	1.312	15.663	81.580	2.225	XP_013456257.2	Q:4995-5504,S:262-435;83.333%ID;E:1.23e-88	25492633	cyanogenic beta-glucosidase
TRINITY_DN910_c1_g1	F-EMI	F-EMII	611.87830993556	1464.86639670533	953.073544643467	-1.2576616152446	0.249717189750993	-5.0363437795319	4.74508029185416e-07	4.69166083448046e-05	8.427	16.870	30.432	14.528	17.725	11.748	6.899	9.989	9.149	9.655	27.293	13.467	7.013	14.617	22.427	15.642	5.860	12.380	9.357	10.222	25.402	10.850	16.648	9.827	15.614	39.237	14.800	15.185	17.242	18.716	13.250	11.691	6.948	30.989	9.222	XP_013457621.1	Q:3513-2236,S:261-642;80.140%ID;E:0.0	25493614	oxysterol-binding protein-related protein 2A isoform X1
TRINITY_DN732_c0_g1	F-EMI	F-EMII	1704.85029523545	4186.39313183651	2697.46742987587	-1.29549745500199	0.257419158603244	-5.03263806016367	4.83775969123772e-07	4.74911071784626e-05	21.484	47.814	52.661	42.915	46.995	3.529	20.954	36.794	33.330	5.586	54.684	42.745	6.552	39.759	38.503	33.235	14.975	52.392	16.296	18.880	33.328	34.404	7.773	17.376	36.186	71.903	77.264	44.920	25.505	39.328	45.041	51.231	15.319	45.212	3.074	XP_013447851.1	Q:6539-6955,S:420-558;84.173%ID;E:4.02e-73	25497697	beta-hexosaminidase 1
TRINITY_DN4784_c0_g1	F-EMI	F-EMII	1184.88279348663	299.421783591948	830.698389528757	1.97845222446	0.394861940235739	5.0104910675332	5.42913184606984e-07	5.23628108908368e-05	22.148	4.085	6.567	1.706	7.032	0.299	16.638	1.441	1.411	0.758	6.053	1.435	0.763	7.049	7.077	0.750	31.112	3.538	19.095	35.227	6.948	0.790	1.430	22.171	6.899	7.827	5.355	11.982	0.528	7.872	1.005	1.265	0.910	4.644	1.084	XP_024634319.1	Q:2310-949,S:48-500;73.868%ID;E:6.91e-177	112420007	zinc finger protein JACKDAW-like
TRINITY_DN17398_c0_g1	F-EMI	F-EMII	928.892959572151	147.090054987249	616.17179773819	2.64429934584007	0.528139038084793	5.0068242548954	5.53354073369701e-07	5.30443865088114e-05	42.976	4.147	5.022	2.822	8.807	0.292	49.861	1.973	2.465	0.935	5.545	3.092	1.335	12.489	8.319	4.573	70.582	5.785	56.749	52.748	11.316	3.836	0.871	92.030	15.162	5.330	23.146	13.305	2.862	15.196	4.865	4.127	1.875	12.699	0.667	XP_003624763.1	Q:701-1399,S:162-394;87.124%ID;E:0.0	11432675	GDSL esterase/lipase At3g26430
TRINITY_DN466_c0_g1	F-EMI	F-EMII	3.98207684008393	352.660603831439	143.453487636626	-6.4613814313674	1.29243570956701	-4.99938324478213	5.75139858231016e-07	5.47986285530291e-05	0.194	13.095	94.557	0.000	9.473	0.156	0.065	0.058	0.100	0.043	100.678	0.073	0.023	1.571	144.065	0.000	0.019	0.023	0.127	23.196	22.305	0.460	0.000	0.107	0.726	116.081	0.062	0.095	0.000	2.451	0.000	0.032	0.017	170.867	0.035	XP_039686435.1	Q:2392-3225,S:168-419;78.777%ID;E:2.11e-164	11441222	protein LAZ1 homolog 2
TRINITY_DN10102_c1_g1	F-EMI	F-EMII	3776.83753465886	1699.99169926868	2946.09920050279	1.14867719995029	0.229973305538868	4.9948284095788	5.88881021600386e-07	5.54067406259222e-05	71.036	23.893	8.129	26.496	31.494	128.031	74.327	21.196	25.485	55.710	8.430	31.580	39.140	39.433	2.722	25.451	77.318	33.562	63.217	48.425	18.802	14.812	5.217	76.111	48.377	6.482	30.930	25.125	21.026	37.245	27.822	16.420	87.778	8.213	95.685	XP_013470199.1	Q:3909-2692,S:43-438;87.931%ID;E:0.0	25485515	dihydrolipoyllysine-residue acetyltransferase component 4 of pyruvate dehydrogenase complex, chloroplastic
TRINITY_DN2527_c0_g2	F-EMI	F-EMII	5748.03141318427	13167.1325658938	8715.67187426809	-1.1955173005324	0.239401385161092	-4.99377770821141	5.92095440821509e-07	5.54067406259222e-05	212.081	467.057	530.881	528.178	484.580	484.178	209.303	462.338	715.782	528.274	551.827	542.487	580.045	362.687	205.840	756.366	162.808	419.779	237.362	269.382	293.494	633.290	636.570	185.976	437.693	474.543	382.062	570.521	563.992	437.268	414.276	875.441	576.528	343.393	493.078	XP_003626142.1	Q:371-1366,S:1-329;88.024%ID;E:0.0	11432055	aspartic proteinase
TRINITY_DN13214_c1_g2	F-EMI	F-EMII	283.599832455623	1.55381305339547	170.781424694732	7.26170671728203	1.45572637115997	4.98837340666959	6.0889791102161e-07	5.6641917509886e-05	5.394	0.000	0.000	3.188	0.220	0.000	3.489	2.139	2.457	0.000	0.088	1.090	0.044	0.137	0.000	6.883	29.121	0.885	12.359	11.971	0.063	4.769	0.000	16.167	0.657	0.000	2.754	2.898	4.220	0.052	1.240	3.300	0.000	0.000	0.000	XP_024642450.1	Q:1784-507,S:1-427;96.019%ID;E:0.0	11415070	uncharacterized protein LOC11415070
TRINITY_DN16724_c0_g1	F-EMI	F-EMII	769.499406946171	346.178788370368	600.17115951585	1.14811767647831	0.230367437845265	4.98385399958083	6.23301182865875e-07	5.76406935049084e-05	34.155	15.087	17.781	65.922	13.336	87.070	42.342	74.516	63.326	94.939	17.754	59.004	84.993	18.894	4.963	45.481	43.600	54.460	44.184	55.442	20.723	67.231	99.856	42.341	29.857	12.834	73.780	31.518	45.541	24.440	54.082	44.600	98.476	9.538	86.860	XP_003611749.1	Q:1612-995,S:1-171;75.845%ID;E:5.08e-93	11416521	uncharacterized protein LOC11416521
TRINITY_DN10374_c1_g1	F-EMI	F-EMII	537.649215338218	88.6578287512114	358.052660703415	2.57925363304971	0.518160187752854	4.97771479556421	6.43393652118808e-07	5.89258879008239e-05	40.124	4.858	0.403	0.000	7.415	0.000	53.570	0.086	0.780	0.000	0.200	2.317	0.000	12.624	1.233	0.094	70.844	1.688	140.633	237.385	7.292	3.507	0.000	67.567	26.145	2.077	19.105	2.543	0.065	18.738	17.793	1.553	0.000	7.325	0.000	XP_003603893.2	Q:1061-3,S:246-490;36.667%ID;E:7.85e-45	11417240	uncharacterized protein LOC11417240
TRINITY_DN4312_c0_g1	F-EMI	F-EMII	5289.4663211358	2038.33552167308	3989.01400135071	1.37396464169455	0.277099396383998	4.95838193667714	7.10827148113669e-07	6.45948762745376e-05	176.990	58.893	29.434	54.660	71.900	60.316	229.325	58.776	52.225	70.305	31.516	70.259	77.940	98.820	32.033	70.511	239.502	102.858	197.737	140.685	54.368	49.140	30.774	217.950	165.142	33.362	80.164	71.826	58.610	128.591	70.244	52.091	81.076	30.280	65.760	XP_013460981.1	Q:201-725,S:1-173;60.109%ID;E:2.29e-42	25489530	28 kDa ribonucleoprotein, chloroplastic
TRINITY_DN1779_c0_g1	F-EMI	F-EMII	499.868964945481	209.360606290945	383.665621483666	1.2425518471477	0.25081063012077	4.95414347689085	7.26495874561634e-07	6.56393197930083e-05	17.986	5.633	2.813	0.409	7.249	3.176	18.636	0.410	0.481	3.379	2.061	0.826	2.456	8.145	0.000	0.746	15.596	1.111	11.924	16.065	7.475	1.364	2.251	12.622	9.327	0.141	2.085	4.300	1.752	8.819	1.588	1.193	4.157	0.368	3.585	XP_024637182.2	Q:1311-2345,S:390-709;67.606%ID;E:4.78e-144	11409288	LMBR1 domain-containing protein 2 homolog A
TRINITY_DN2253_c0_g1	F-EMI	F-EMII	1326.27028392509	606.692305379967	1038.43909250704	1.12483573038338	0.227233972728804	4.95012130833904	7.41672381604573e-07	6.62490426773039e-05	10.042	4.110	4.084	17.933	4.846	77.684	9.929	19.703	16.590	63.621	2.753	17.327	47.195	5.356	3.142	15.041	12.988	17.411	9.420	13.491	2.785	20.959	46.263	10.946	4.723	2.683	12.262	14.290	17.033	4.279	14.264	15.793	80.353	2.396	94.891	XP_003593190.2	Q:6604-5294,S:2-434;88.330%ID;E:0.0	11421603	probable inactive receptor kinase At2g26730
TRINITY_DN2971_c0_g1	F-EMI	F-EMII	3242.44985330212	10199.1427911947	6025.12702845917	-1.65287954240579	0.335743084004201	-4.92304866772805	8.52062512490293e-07	7.56759077812739e-05	73.438	259.236	748.478	80.286	228.253	50.680	64.454	75.851	84.094	37.420	646.195	89.932	39.971	141.025	811.422	105.601	69.166	76.859	87.026	107.738	345.823	80.309	35.487	59.928	116.671	1588.049	80.511	81.321	75.813	173.027	71.081	71.930	53.597	1240.388	69.413	XP_013451321.1	Q:2743-2207,S:85-263;93.296%ID;E:7.90e-93	25495641	plastidic glucose transporter 4
TRINITY_DN10772_c0_g1	F-EMI	F-EMII	2288.77262483072	934.131891950392	1746.91633167859	1.28928853785032	0.261946385081002	4.92195583249462	8.56835543862779e-07	7.56759077812739e-05	89.926	28.861	4.481	26.035	38.858	0.353	85.171	15.620	10.033	1.902	6.821	28.865	2.177	45.827	1.627	30.057	114.686	50.139	80.515	65.605	25.250	13.033	0.454	105.614	62.386	5.455	69.941	39.290	23.778	59.592	39.625	38.507	1.572	3.292	0.607	XP_003618594.1	Q:1346-1669,S:71-179;85.321%ID;E:3.58e-59	11412511	lamin-like protein
TRINITY_DN1299_c0_g1	F-EMI	F-EMII	853.518416308942	336.803781581109	646.832562417809	1.33395701860646	0.271092981351746	4.92066232019352	8.62518323831664e-07	7.57522378154055e-05	18.399	5.989	8.524	8.118	6.478	9.707	17.774	6.652	7.772	13.409	10.287	5.106	14.929	8.879	4.610	8.975	23.637	9.486	19.817	18.309	8.145	8.212	14.032	19.506	10.677	4.345	6.067	6.159	9.381	10.462	8.735	5.892	19.119	3.414	13.469	XP_013447012.1	Q:2540-1092,S:214-703;66.870%ID;E:0.0	25502035	uncharacterized protein LOC25502035
TRINITY_DN947_c0_g2	F-EMI	F-EMII	649.880129358293	1368.06971252941	937.155962626741	-1.07292571877796	0.218439524539465	-4.91177464810917	9.02557505872334e-07	7.88283697212165e-05	17.236	32.353	29.903	74.200	35.143	64.668	17.770	52.732	81.706	62.076	35.391	72.810	58.982	31.249	20.177	99.573	13.438	40.377	15.984	18.138	25.073	79.285	51.846	21.252	26.146	30.809	65.110	56.098	87.041	28.231	67.098	68.238	65.036	33.899	64.712	XP_003593196.2	Q:2433-1120,S:236-673;96.119%ID;E:0.0	11433864	potassium transporter 7
TRINITY_DN875_c5_g1	F-EMI	F-EMII	605.309255335096	40.374555379603	379.335375352899	3.86770000345811	0.788596007984187	4.90453916111589	9.36469377220813e-07	8.07659468040075e-05	300.526	4.160	0.929	0.946	20.733	0.000	349.409	1.763	3.199	0.000	0.000	10.755	0.000	41.751	0.000	0.000	336.727	4.629	331.254	517.081	12.630	4.800	0.000	168.941	78.626	1.125	39.145	15.216	0.000	36.366	35.712	1.161	0.000	3.435	0.000	XP_003603893.2	Q:395-153,S:68-153;60.465%ID;E:3.26e-33	11417240	uncharacterized protein LOC11417240
TRINITY_DN19008_c0_g1	F-EMI	F-EMII	193.65897537009	495.517959584625	314.402569055904	-1.35210068118487	0.275726877192465	-4.90376815982674	9.40154459966502e-07	8.07659468040075e-05	7.114	17.257	29.561	11.515	15.477	41.869	5.850	20.625	11.736	108.477	25.004	14.889	78.217	17.014	24.546	30.683	8.533	10.124	7.710	8.638	28.545	10.694	4.071	6.340	9.592	34.651	5.782	12.258	14.275	19.342	11.836	8.886	59.092	28.172	8.282	XP_003630967.1	Q:117-2009,S:9-635;91.759%ID;E:0.0	11417024	adagio protein 3
TRINITY_DN6361_c0_g1	F-EMI	F-EMII	293.227890813317	5.43834568688415	178.112072762744	5.60869590406462	1.14907581957359	4.88104945602801	1.05522771926598e-06	8.91894353472064e-05	12.432	0.000	0.000	0.270	0.079	0.000	9.946	0.161	0.000	0.000	0.000	0.301	0.000	0.691	0.000	0.000	33.937	2.514	23.958	22.215	0.000	0.054	0.000	28.694	3.103	0.000	12.439	3.988	0.041	1.509	4.488	0.044	0.000	0.000	0.000	XP_003589766.1	Q:718-1263,S:1-186;68.817%ID;E:1.61e-71	11429280	nuclear transcription factor Y subunit B-4
TRINITY_DN7473_c0_g1	F-EMI	F-EMII	690.439920992003	191.253767417152	490.765459562062	1.84966953423512	0.37974898853801	4.87076882378577	1.11164842912805e-06	9.24667987001165e-05	19.202	5.622	4.800	3041.636	11.610	47.630	32.247	3234.905	2407.711	15.388	2.307	4053.576	88.486	6.752	0.349	596.778	19.494	1897.261	3.764	22.453	1.708	5934.648	558.171	7.211	5.745	2.085	4056.075	2147.618	895.262	3.316	2917.107	5456.354	192.171	0.654	112.881	XP_013460973.1	Q:2040-1651,S:21-150;88.462%ID;E:1.88e-76	25489522	vignain
TRINITY_DN8932_c0_g1	F-EMI	F-EMII	3259.69604462082	619.649885767971	2203.67758107968	2.39096764028013	0.49131516203775	4.86646418637579	1.1361249984641e-06	9.40053742150218e-05	153.840	17.644	0.443	0.925	29.514	0.000	215.548	0.874	2.405	0.114	1.438	9.137	0.000	55.207	0.000	0.056	224.908	6.095	187.244	286.328	29.012	6.281	0.000	119.557	95.978	5.922	22.753	6.204	0.078	49.795	11.170	4.316	0.000	0.384	0.000	XP_003603893.2	Q:1603-878,S:99-333;52.191%ID;E:1.42e-73	11417240	uncharacterized protein LOC11417240
TRINITY_DN2837_c0_g2	F-EMI	F-EMII	1055.92704688179	309.800873889075	757.476577684707	1.76871730474394	0.364896847351825	4.84717069380045	1.25234669765556e-06	0.000102542408509599	14.594	4.152	5.281	24.391	5.032	11.714	11.567	25.829	23.985	9.231	7.399	17.760	13.604	4.736	1.992	47.955	22.299	24.459	13.347	16.177	2.660	18.749	5.978	23.468	5.664	0.804	10.492	17.629	20.195	5.216	7.611	18.388	3.145	3.340	3.468	XP_003630799.1	Q:1051-2784,S:58-640;79.931%ID;E:0.0	11409615	uncharacterized protein LOC11409615
TRINITY_DN826_c0_g4	F-EMI	F-EMII	53.5875779745865	9515.51782432503	3838.35967651476	-7.47258032067982	1.54566904947075	-4.83452801441453	1.33461909945092e-06	0.000107597676217785	2.156	435.737	7225.124	0.236	546.041	1.092	2.229	0.356	7.847	0.318	5675.934	2.117	0.560	46.323	6959.611	0.184	0.141	0.704	0.355	6.262	188.805	1.172	1.636	0.210	53.265	5883.823	0.000	9.836	0.091	215.670	0.000	0.532	0.342	3608.874	0.512	XP_003597558.1	Q:381-2969,S:1-863;90.846%ID;E:0.0	11431430	seed linoleate 9S-lipoxygenase-2
TRINITY_DN6108_c0_g1	F-EMI	F-EMII	61.9692711237957	175.740220891876	107.477651031028	-1.50621069763635	0.311832051243664	-4.83019847263681	1.36397023148054e-06	0.000108875287973424	1.267	3.123	2.814	105.620	4.454	66.254	1.342	72.423	218.778	54.227	4.480	105.096	53.977	3.497	1.798	98.761	1.120	40.173	1.327	3.992	0.829	122.427	47.262	4.880	1.241	2.598	27.844	45.029	116.962	2.498	68.877	143.748	56.227	1.915	67.407	XP_013451687.1	Q:552-2546,S:1-666;89.371%ID;E:0.0	25495967	uncharacterized protein LOC25495967
TRINITY_DN20100_c0_g1	F-EMI	F-EMII	925.101934041859	455.539708795418	737.277043943282	1.01769859859261	0.210697195303987	4.83014782007092	1.36431726548976e-06	0.000108875287973424	27.840	12.658	9.470	12.559	15.796	17.167	29.807	11.980	9.602	23.570	12.881	10.189	19.097	16.067	4.082	14.279	35.211	13.630	30.333	27.336	15.580	11.576	12.378	31.559	23.064	8.390	12.835	10.943	11.731	20.869	12.200	9.296	20.810	8.773	14.116	XP_003608637.1	Q:2573-450,S:1-715;86.351%ID;E:0.0	11409834	pentatricopeptide repeat-containing protein At5g46580, chloroplastic
TRINITY_DN8755_c1_g1	F-EMI	F-EMII	7770.22832598528	910.286678778962	5026.25166710276	3.09113852185399	0.640271983853306	4.82785222500412	1.38013442816014e-06	0.000109581279520735	725.281	26.345	3.455	0.598	75.631	0.654	881.460	1.346	10.114	7.863	5.315	22.396	0.000	153.079	69.546	1.574	730.372	19.210	545.584	1195.481	33.601	6.543	0.000	438.887	181.069	26.893	157.059	20.615	3.640	61.589	22.039	2.984	0.000	34.048	0.000	XP_003603893.2	Q:730-930,S:147-212;64.179%ID;E:5.93e-19	11417240	uncharacterized protein LOC11417240
TRINITY_DN13359_c0_g1	F-EMI	F-EMII	415.386430623883	24.2729230700164	258.941027602336	4.07472323187392	0.844836955675024	4.82308829473282	1.41352360093474e-06	0.000111110022651476	27.224	0.916	0.113	10.668	1.981	86.199	7.654	6.715	1.273	59.193	0.244	4.967	92.006	1.960	0.251	5.802	42.773	24.147	19.418	14.943	0.436	2.858	15.204	7.096	2.223	0.125	12.889	2.951	6.715	3.580	5.058	6.337	50.192	0.000	30.465	XP_013467987.2	Q:1358-354,S:2-335;82.143%ID;E:3.00e-152	25483820	uncharacterized protein LOC25483820
TRINITY_DN6279_c0_g3	F-EMI	F-EMII	378.772713877124	136.052087331301	281.684463258795	1.45907393270269	0.303815539411485	4.80249935710673	1.56697322660421e-06	0.000122559134803208	3.991	1.136	1.183	2.880	1.549	7.080	4.137	2.358	2.035	7.165	1.557	2.492	7.482	1.802	1.559	3.263	4.836	3.189	4.437	4.724	1.778	2.204	13.753	3.932	1.971	1.917	2.859	2.420	3.508	2.200	2.258	2.501	9.807	1.261	10.422	XP_003601575.2	Q:2360-1416,S:186-500;96.825%ID;E:0.0	11437353	threonine--tRNA ligase, chloroplastic/mitochondrial 2 isoform X1
TRINITY_DN9248_c1_g1	F-EMI	F-EMII	192.856036691095	68.5595555433154	143.137444231983	1.50718537277621	0.314191705391262	4.79702470470797	1.61039746330679e-06	0.000124103228042383	4.066	1.494	2.706	10.322	1.531	5.265	4.103	6.658	11.388	9.073	2.319	8.281	22.299	1.398	2.940	9.708	4.889	9.693	8.475	12.153	4.500	26.004	64.656	8.743	4.686	4.109	20.492	12.298	20.459	5.940	12.855	27.306	18.752	3.157	32.682	XP_013446582.1	Q:3030-2113,S:605-908;86.275%ID;E:4.61e-138	25501759	histidine kinase 3
TRINITY_DN17192_c0_g1	F-EMI	F-EMII	2219.42357827367	228.339727274625	1422.99003787405	3.27315633194434	0.682899445308762	4.7930282480526	1.64282482355662e-06	0.000125984629517725	91.937	3.489	2.358	69.088	8.050	1466.187	66.677	170.918	342.497	1175.527	2.995	187.886	630.168	16.925	1.588	262.493	148.609	27.497	96.849	67.306	3.059	329.080	2217.391	94.143	21.955	1.302	83.594	279.809	377.412	15.987	196.294	444.279	2015.340	1.456	730.942	XP_003602778.1	Q:528-992,S:29-153;70.968%ID;E:1.17e-84	11431164	bidirectional sugar transporter SWEET12
TRINITY_DN255_c0_g1	F-EMI	F-EMII	140.450963327573	2.33071958009321	85.202865828581	5.66107097412903	1.18208748512305	4.78904568855979	1.67576327787013e-06	0.00012788676937571	40.399	0.000	0.000	5.503	0.000	0.507	13.052	3.665	0.000	0.146	0.620	2.916	2.770	0.740	0.000	0.432	12.985	5.090	25.053	30.982	0.435	1.342	81.555	4.491	2.345	0.000	10.120	0.000	0.696	4.419	6.285	0.649	14.198	0.000	3.104	XP_003604502.1	Q:744-400,S:1-114;78.261%ID;E:2.35e-58	11420390	macrophage migration inhibitory factor homolog
TRINITY_DN14370_c0_g1	F-EMI	F-EMII	3700.65267351426	796.621367148884	2539.04015096811	2.2135520688628	0.463658622315494	4.77409879235807	1.80513758864607e-06	0.000135782622158396	122.361	22.849	5.926	82.493	28.085	443.306	131.173	59.646	106.462	266.116	9.802	104.380	294.322	46.478	2.129	117.996	252.908	101.208	153.647	145.965	26.440	56.348	104.252	197.652	115.809	3.686	106.298	53.585	100.846	68.729	93.119	81.838	431.377	3.558	444.947	XP_003629488.1	Q:446-1558,S:1-372;85.255%ID;E:0.0	11406646	geranylgeranyl pyrophosphate synthase, chloroplastic
TRINITY_DN15564_c1_g2	F-EMI	F-EMII	520.717849650379	190.476860890454	388.621454146409	1.44834719163106	0.304175433940398	4.76155215057524	1.92109638485555e-06	0.000142460171067519	19.318	7.270	4.730	10.347	7.463	10.658	21.383	9.974	9.095	10.962	1.933	9.035	10.742	8.702	1.266	7.210	28.882	20.615	23.968	24.775	7.499	8.936	18.501	33.066	17.023	3.061	16.314	10.690	9.440	12.597	6.622	12.258	12.748	2.537	12.185	XP_003592097.1	Q:688-347,S:56-169;89.474%ID;E:8.74e-65	11408544	thioredoxin Y1, chloroplastic
TRINITY_DN25546_c0_g1	F-EMI	F-EMII	698.635112881851	106.915132128608	461.947120580554	2.68943687531753	0.566586876174084	4.7467334462071	2.06728097874019e-06	0.000152580865102228	69.837	5.517	1.672	3.198	10.332	0.378	68.478	1.861	1.578	0.000	0.688	2.548	0.000	18.847	0.706	0.323	107.272	18.971	83.227	77.932	11.164	0.895	0.000	83.802	23.684	0.707	18.811	8.226	0.000	19.649	1.751	2.098	0.000	1.213	0.000	XP_003608034.1	Q:335-622,S:10-107;78.571%ID;E:1.17e-43	11446341	uncharacterized protein LOC11446341
TRINITY_DN19504_c0_g1	F-EMI	F-EMII	2335.11217100255	171.89893537269	1469.82687675061	3.75453367110734	0.794198860892446	4.72744781689607	2.27359468105584e-06	0.000164958391362771	445.473	9.799	0.000	0.238	20.289	0.000	628.467	0.455	5.139	0.000	0.000	18.284	0.537	86.709	0.000	0.000	853.929	28.709	1430.335	1603.987	11.665	22.455	0.000	37.381	13.170	0.849	8.471	2.945	0.000	39.408	178.139	12.915	0.000	5.261	0.000	XP_003603893.2	Q:224-565,S:83-195;65.789%ID;E:1.01e-42	11417240	uncharacterized protein LOC11417240
TRINITY_DN7763_c0_g1	F-EMI	F-EMII	17768.4798895772	4811.39860027966	12585.6473738582	1.88458107839553	0.39867189676092	4.72714804757282	2.27695254282305e-06	0.000164958391362771	380.889	106.822	73.544	3.196	86.663	0.000	368.555	2.061	5.661	0.000	87.888	9.297	0.028	151.668	0.694	1.034	767.086	14.741	610.484	507.231	65.087	4.048	0.118	777.018	177.109	125.890	116.322	26.549	2.003	116.749	12.073	8.982	0.000	78.552	0.022	XP_013444992.1	Q:288-839,S:1-177;82.065%ID;E:3.80e-100	25500998	gibberellin 20 oxidase 2
TRINITY_DN21479_c0_g1	F-EMI	F-EMII	131.209876732456	595.586506601037	316.960528679889	-2.18095403633162	0.461999160218269	-4.72068831315892	2.35047882939014e-06	0.000168730035054075	6.124	26.674	14.559	0.000	32.957	0.759	6.636	0.277	1.774	0.619	25.494	0.585	0.204	18.817	6.102	0.077	3.433	0.164	7.164	4.512	16.085	3.196	0.000	7.457	20.089	17.636	1.216	6.877	0.371	34.514	0.476	0.489	0.491	11.553	0.094	XP_013450376.1	Q:1856-177,S:1-557;83.422%ID;E:0.0	25499611	pectinesterase
TRINITY_DN1022_c2_g1	F-EMI	F-EMII	440.491845600285	154.37233095616	326.044039742635	1.49283124840612	0.316414516107837	4.717960688938	2.38220509506655e-06	0.00017023021045246	20.366	4.858	9.673	65.242	9.567	9.776	20.256	30.638	8.338	9.710	8.950	14.690	19.216	8.893	39.220	27.370	21.243	78.426	15.224	27.363	7.011	7.943	2.631	41.100	10.989	20.519	41.405	16.978	19.310	10.730	37.725	19.176	24.156	8.136	9.609	XP_013447186.1	Q:2010-1060,S:187-503;92.114%ID;E:0.0	25502177	endoglucanase 6
TRINITY_DN13325_c0_g1	F-EMI	F-EMII	4910.27043218976	565136.537985613	229000.777453559	-6.84664366714398	1.45158316831825	-4.71667336503789	2.39732098152159e-06	0.00017053521787557	178.056	12628.797	24781.110	2.615	10284.995	2.458	48.686	16.927	142.343	2.673	12237.458	15.434	5.780	3053.043	315.693	10.428	1.092	3.487	92.232	41.405	9558.382	104.169	2.807	8.994	1504.260	12666.552	2.871	23.353	1.690	2453.478	3.383	7.348	1.953	18247.119	2.031	XP_003624145.3	Q:3958-3353,S:2-157;60.294%ID;E:1.41e-57	11409693	provicilin
TRINITY_DN16078_c0_g1	F-EMI	F-EMII	7077.08231022334	687.940947639806	4521.42576518993	3.36062215767166	0.712839589963283	4.71441570444307	2.42405328568883e-06	0.000171660097767181	133.347	7.663	0.800	341.200	10.678	164.359	119.685	202.740	168.646	126.633	0.114	296.028	133.224	30.830	0.236	438.805	362.508	165.201	141.296	241.778	6.424	129.867	73.353	288.204	64.141	0.469	334.888	157.448	273.413	34.768	307.137	170.056	171.736	0.797	110.445	XP_003627323.1	Q:2511-289,S:35-779;87.785%ID;E:0.0	11434053	subtilisin-like protease SBT1.4
TRINITY_DN3775_c0_g1	F-EMI	F-EMII	9897.03374405891	3775.69441667328	7448.49801310466	1.38914518671463	0.294963689862448	4.70954641014436	2.48268679875148e-06	0.000175023852749651	440.320	120.213	42.613	149.193	163.958	329.583	469.848	103.878	81.147	157.295	46.540	150.034	120.895	233.884	17.662	136.566	550.293	179.582	400.918	259.677	83.228	53.623	8.495	447.529	252.493	22.857	180.878	114.781	111.117	197.578	116.923	99.569	278.042	19.273	383.857	XP_039684115.1	Q:1622-486,S:11-392;88.220%ID;E:0.0	25498181	enoyl-[acyl-carrier-protein] reductase [NADH], chloroplastic
TRINITY_DN10413_c8_g1	F-EMI	F-EMII	1413.06576679522	88.2556032577589	883.141701380234	3.98727535476276	0.846985739659971	4.70760624182821	2.50642656985208e-06	0.000175908625467163	753.544	26.315	1.715	0.000	70.071	0.000	997.041	1.673	23.003	2.829	4.239	31.426	0.000	165.597	86.587	0.909	2578.239	77.565	783.275	1582.258	61.366	8.843	0.000	852.580	373.017	24.272	260.845	54.577	9.397	120.535	348.119	8.349	0.000	30.361	0.000	XP_003603893.2	Q:32-295,S:331-418;65.909%ID;E:2.25e-36	11417240	uncharacterized protein LOC11417240
TRINITY_DN877_c0_g3	F-EMI	F-EMII	419.760502236681	68.7837720729569	279.369810171191	2.59146684673481	0.551545601936383	4.69855409532161	2.62009795342322e-06	0.000181456211126725	16.852	2.153	0.827	21.055	3.715	9.732	15.034	23.226	46.134	6.560	1.982	33.372	24.624	4.453	0.102	25.469	31.519	35.802	26.065	10.818	3.763	23.145	46.984	15.395	5.934	1.625	10.001	11.042	21.575	4.362	21.882	19.610	11.791	1.589	4.763	XP_003613197.2	Q:1489-359,S:1-377;78.307%ID;E:0.0	11407100	F-box/kelch-repeat protein At1g23390
TRINITY_DN31255_c0_g1	F-EMI	F-EMII	1169.53500591685	576.589622908189	932.356852713387	1.01214577788448	0.215638045579332	4.69372542848485	2.68274056480851e-06	0.000184979668505941	38.883	13.987	8.772	7.189	14.907	8.635	38.111	7.187	5.114	7.040	9.292	8.687	10.628	21.708	13.159	8.680	37.745	11.491	34.855	26.643	14.433	5.721	16.865	39.348	29.497	10.575	11.017	7.432	5.868	24.513	5.439	5.330	11.080	7.949	15.175	XP_013459996.1	Q:1964-2272,S:86-188;87.379%ID;E:5.15e-55	25489103	cyanelle 30S ribosomal protein S10
TRINITY_DN159782_c0_g1	F-EMI	F-EMII	350.79650241012	48.0315123817596	229.690506398776	2.83049789915967	0.604236494790867	4.68442062596589	2.80752935812608e-06	0.00019106999584026	19.030	1.153	0.532	9.419	1.582	2.622	24.370	6.633	7.017	0.877	0.230	5.288	1.446	4.283	0.000	10.686	18.007	22.884	13.306	15.967	1.317	7.889	1.638	20.728	6.474	0.354	16.142	3.506	7.543	3.578	0.826	8.549	0.825	0.246	2.126	XP_013449239.1	Q:1294-239,S:1-348;78.431%ID;E:2.20e-169	25498830	transcription repressor OFP4 isoform X1
TRINITY_DN5775_c0_g1	F-EMI	F-EMII	26.3177940750989	685.381250285633	289.943176559312	-4.70305818738323	1.0116849176043	-4.6487380661167	3.33972001400675e-06	0.000224374950171795	1.917	64.139	104.565	0.102	45.285	2.396	2.269	0.051	1.289	1.240	123.855	0.662	1.666	9.977	68.576	0.279	0.552	1.245	18.382	221.317	5772.073	50.590	1.041	2.484	453.400	20954.495	0.000	242.112	0.232	1755.418	0.170	4.732	1.385	12495.962	1.459	XP_024634278.1	Q:1412-663,S:23-261;63.566%ID;E:3.76e-92	25490841	LOW QUALITY PROTEIN: truncated lectin 2-like
TRINITY_DN4781_c0_g1	F-EMI	F-EMII	9733.39756112197	24844.3619069503	15777.7832994533	-1.35176625119771	0.291013481138166	-4.64502965948826	3.40027601012148e-06	0.000227314110949124	147.283	358.609	985.868	242.145	355.736	17.956	135.688	245.326	227.108	16.328	592.205	215.853	36.150	247.012	1767.395	312.405	100.863	212.337	112.710	120.205	293.099	117.746	8.841	127.985	205.810	1733.117	189.059	135.543	204.750	256.064	215.740	151.120	19.783	1116.097	21.824	XP_039690880.1	Q:261-2321,S:1-663;82.055%ID;E:0.0	25480821	alpha-1,4 glucan phosphorylase L isozyme, chloroplastic/amyloplastic isoform X2
TRINITY_DN6979_c0_g1	F-EMI	F-EMII	874.005752414858	179.520496587592	596.211650083952	2.26934850065755	0.488631363432342	4.64429561933302	3.41238662833111e-06	0.000227314110949124	33.020	3.192	1.911	32.900	6.461	0.187	35.124	23.203	6.292	0.979	1.394	7.846	2.845	9.648	0.680	137.146	29.336	15.415	37.134	40.878	3.585	1.737	1.633	6.452	3.166	0.301	3.127	2.480	108.950	3.029	15.760	18.175	5.243	1.100	0.338	XP_013467834.1	Q:2111-687,S:3-483;76.797%ID;E:0.0	25483677	glucan endo-1,3-beta-glucosidase 14
TRINITY_DN7742_c0_g1	F-EMI	F-EMII	1883.81539890882	465.59521650065	1316.52732594555	2.01098068305229	0.433905259928609	4.63460775604141	3.57614915673217e-06	0.000237217894063234	98.887	16.316	7.614	4.853	29.435	0.104	101.907	6.616	8.080	1.756	11.191	5.501	2.039	39.500	4.301	4.520	152.396	15.988	131.994	147.880	16.165	7.025	1.081	174.853	31.917	4.792	36.877	75.743	0.842	36.486	51.047	6.262	0.882	6.559	2.557	XP_013460095.1	Q:1498-815,S:1-233;88.412%ID;E:9.24e-111	25490748	uncharacterized protein LOC25490748
TRINITY_DN1111_c0_g1	F-EMI	F-EMII	5228.97929461552	590.821710899533	3373.71626112913	3.14233842028968	0.679353784128403	4.62548158809661	3.7372900635666e-06	0.000245304842986506	103.306	3.218	0.329	1.112	5.943	0.000	80.996	3.293	0.843	0.000	0.274	3.506	0.040	19.512	0.444	0.444	127.321	3.866	139.208	136.563	1.442	5.585	0.594	124.445	52.171	0.361	20.389	15.240	7.537	27.359	7.510	3.908	0.148	0.252	0.075	XP_013447551.1	Q:275-1369,S:44-412;87.263%ID;E:0.0	25497503	ent-copalyl diphosphate synthase, chloroplastic
TRINITY_DN2053_c2_g1	F-EMI	F-EMII	153.594239680889	378.63381397939	243.610069400289	-1.30618163045217	0.282413898506617	-4.62506143415447	3.74487388313475e-06	0.000245304842986506	4.350	8.605	14.954	9.759	10.127	8.810	3.897	9.957	11.887	9.604	17.817	9.544	6.819	12.071	8.999	8.566	5.086	15.217	5.784	5.659	8.079	7.478	12.781	4.225	4.109	12.690	6.987	6.719	6.293	5.444	11.657	6.500	7.783	14.267	10.904	XP_013443654.1	Q:698-279,S:150-288;89.286%ID;E:2.33e-80	25479302	F-box protein PP2-A13
TRINITY_DN9796_c0_g1	F-EMI	F-EMII	1468.07046902228	83.2302948429029	914.134399350527	4.12588325419135	0.895893310155869	4.60532879018096	4.11814681872921e-06	0.000266829825043062	58.673	1.154	0.116	0.000	1.955	0.000	56.477	0.214	0.436	0.000	0.000	2.401	0.000	9.249	0.000	0.000	165.444	3.507	97.136	221.597	3.049	0.748	0.000	156.655	62.389	0.515	33.058	20.320	0.041	11.699	33.863	0.180	0.000	0.000	0.000	XP_003603893.2	Q:130-1089,S:95-414;38.150%ID;E:5.26e-37	11417240	uncharacterized protein LOC11417240
TRINITY_DN2698_c0_g1	F-EMI	F-EMII	523.2187886291	239.67373306226	409.800766402364	1.11318227043208	0.241732699555226	4.60501319217579	4.12439714302297e-06	0.000266829825043062	8.796	3.190	1.442	13.949	3.937	25.638	9.689	10.166	10.936	15.443	2.229	13.458	31.336	4.665	4.629	11.144	8.726	17.294	11.170	9.471	3.316	11.753	49.221	6.710	7.070	1.685	11.685	8.141	10.563	6.230	17.878	15.700	14.270	2.356	38.742	XP_003626000.2	Q:4587-3055,S:1-512;86.550%ID;E:0.0	11442050	pentatricopeptide repeat-containing protein At4g02750
TRINITY_DN9408_c0_g3	F-EMI	F-EMII	252.909284810016	122.018601833384	200.553011619363	1.06349824347794	0.231126044689345	4.60137776730173	4.19705430733306e-06	0.00027023704323635	12.349	5.557	3.965	27.640	6.766	0.241	12.091	34.025	137.342	0.136	2.565	73.805	0.287	5.453	0.391	37.905	12.147	19.253	7.669	10.367	8.580	50.434	0.080	10.598	7.614	2.921	15.412	20.339	79.621	8.126	16.472	84.360	0.144	3.250	0.219	XP_013455555.1	Q:1671-1204,S:1-154;88.462%ID;E:1.01e-91	25492050	xyloglucan endotransglucosylase/hydrolase protein 9
TRINITY_DN36993_c0_g1	F-EMI	F-EMII	1.09630041898409	225.547832432681	90.8769132244629	-7.65180841438716	1.66319615468806	-4.60066504652441	4.21144173989605e-06	0.00027023704323635	0.955	94.017	89.249	0.000	39.387	0.000	0.000	0.000	0.236	0.000	396.502	0.000	0.000	22.260	601.236	0.000	0.000	0.000	0.000	0.508	7.991	0.000	0.000	0.278	0.312	30.249	0.000	0.469	0.000	2.572	0.000	0.000	0.000	21.760	0.000	XP_003590610.1	Q:552-1,S:160-308;57.609%ID;E:1.31e-63	11429744	sucrose-binding protein
TRINITY_DN39500_c0_g1	F-EMI	F-EMII	818.30096462679	359.528812500786	634.792103776388	1.19584258700276	0.260058785668546	4.59835488321824	4.25840172912444e-06	0.000272139567412867	46.409	19.322	14.985	11.293	20.782	21.214	36.106	15.249	14.329	19.542	13.204	18.416	20.845	15.443	0.737	17.662	45.263	8.480	62.357	61.354	20.889	44.049	20.288	40.428	36.237	5.456	10.007	13.497	14.228	18.646	6.022	22.677	12.021	7.873	22.160	XP_024631827.1	Q:689-850,S:38-91;94.444%ID;E:3.71e-37	11413920	uncharacterized protein LOC11413920
TRINITY_DN2186_c0_g2	F-EMI	F-EMII	105.41594077491	558.27427015885	286.559272528486	-2.40837564250184	0.52429360444054	-4.59356288557391	4.35741627768433e-06	0.000277339843325811	2.555	8.254	12.116	6.590	6.434	6.169	2.727	9.106	10.484	8.354	10.587	10.682	5.786	22.099	6.520	12.350	3.688	5.621	0.045	0.098	0.040	0.000	0.000	2.904	1.816	1.549	3.472	2.127	2.915	0.953	2.997	2.165	6.231	0.000	0.043	.	.	.	.
TRINITY_DN16424_c0_g1	F-EMI	F-EMII	399.95884192103	62.7681523803373	265.082566104753	2.64173978977804	0.575718601476064	4.58859551003734	4.46238132238105e-06	0.000280596343202123	16.864	1.355	0.884	13.525	3.574	0.000	17.063	4.966	0.166	0.136	0.858	4.692	0.000	4.505	0.196	4.452	24.141	23.925	6.554	12.996	0.752	0.809	0.000	19.328	5.350	0.489	4.723	11.420	0.249	6.400	6.879	1.047	0.000	0.102	0.000	XP_003597088.1	Q:1620-1033,S:1-196;88.265%ID;E:2.71e-101	11419081	uncharacterized GPI-anchored protein At4g28100
TRINITY_DN25534_c0_g1	F-EMI	F-EMII	65.1098739803373	681.49272717308	311.663015257434	-3.38553411280123	0.737947029079259	-4.58777389079726	4.47997469268703e-06	0.000280596343202123	3.332	21.347	57.330	6.776	20.161	0.046	1.201	10.055	17.611	0.026	59.345	8.503	0.432	12.835	102.680	21.773	0.814	0.353	2.968	6.429	26.342	39.745	0.405	2.170	9.392	122.522	0.703	19.175	15.200	23.851	5.686	30.355	0.730	104.673	0.041	XP_003588379.2	Q:2674-1523,S:1-382;71.537%ID;E:0.0	11423147	probable glycosyltransferase At5g03795
TRINITY_DN14941_c0_g1	F-EMI	F-EMII	499.876831521741	1053.36348981735	721.271494839985	-1.07583387520611	0.234547940650616	-4.58683999621498	4.50005291423686e-06	0.00028073544390761	16.008	25.803	27.869	73.010	30.254	33.838	14.509	71.009	117.290	40.726	33.697	76.102	39.589	29.124	39.605	69.025	11.144	55.979	14.422	17.814	24.582	67.164	67.954	16.643	25.101	41.911	63.603	50.426	57.762	36.562	31.322	67.546	40.670	38.426	41.067	XP_039684717.1	Q:1846-767,S:61-420;93.056%ID;E:0.0	11446367	transcription factor TGA2.2
TRINITY_DN11769_c0_g1	F-EMI	F-EMII	17740.7916544098	1578.42925219054	11275.8466935221	3.4893654974331	0.761105588481766	4.5846010727547	4.54854022503626e-06	0.000282638738647411	538.905	10.542	0.244	1.926	16.550	0.112	486.480	2.128	1.034	0.000	0.853	24.237	0.000	91.899	0.000	0.124	745.413	17.555	607.307	624.181	5.284	5.098	0.028	775.192	145.304	0.403	113.875	63.818	0.150	86.223	71.723	16.025	0.000	0.281	0.000	XP_013463070.1	Q:2516-1809,S:1-236;85.593%ID;E:0.0	25486343	ent-kaurenoic acid oxidase 2
TRINITY_DN22409_c0_g1	F-EMI	F-EMII	12.1755582388521	737.902113766824	302.466180450041	-5.91561863129513	1.29175162854203	-4.57953255144871	4.66016260784307e-06	0.000288434710070476	0.739	28.076	135.532	0.020	20.382	0.247	0.046	0.021	0.148	0.069	102.442	0.039	0.146	4.441	317.320	0.000	0.122	0.000	0.384	24.792	39.839	0.649	0.243	0.091	2.302	295.191	0.022	0.402	0.000	11.945	0.000	0.000	0.273	235.175	0.055	XP_003624684.4	Q:1803-433,S:290-674;73.523%ID;E:0.0	11430151	uncharacterized protein LOC11430151 isoform X1
TRINITY_DN15571_c0_g1	F-EMI	F-EMII	482.911841645062	140.199192733214	345.826782080323	1.7671053249682	0.387193772803454	4.56387847400949	5.02171543411027e-06	0.000307587517224767	18.539	3.527	1.597	1.531	4.341	3.718	16.237	1.633	2.391	8.408	1.172	3.565	5.937	7.055	1.448	2.543	22.653	4.019	22.763	14.864	4.487	2.611	2.853	19.883	9.868	0.960	4.959	5.150	2.629	8.165	2.827	2.933	3.425	1.337	7.707	XP_024636066.2	Q:905-378,S:1-181;77.473%ID;E:6.31e-86	25482839	thioredoxin-like protein CITRX, chloroplastic
TRINITY_DN183335_c0_g1	F-EMI	F-EMII	694.611508643441	9.7113315837217	420.651437819553	6.09145644260748	1.33508124883255	4.5626110380429	5.05213588522292e-06	0.000307587517224767	41.789	0.000	0.000	5.606	0.072	2.149	8.541	3.015	1.059	1.653	0.000	1.573	0.465	1.134	0.000	1.255	72.999	40.699	30.430	35.939	0.000	0.986	0.630	5.958	0.248	0.000	12.126	0.193	0.981	2.215	0.665	1.147	0.175	0.000	0.490	XP_013467668.1	Q:125-1276,S:1-384;90.104%ID;E:0.0	25483518	delta(12)-fatty-acid desaturase FAD2
TRINITY_DN7888_c0_g1	F-EMI	F-EMII	2.92922570041288	262.380100876314	106.709575770773	-6.48687524176863	1.42176135727844	-4.56256263300469	5.05330117351323e-06	0.000307587517224767	0.537	44.828	75.397	0.000	27.159	0.000	0.418	0.000	0.839	0.103	95.276	0.000	0.000	7.010	3.111	0.305	0.000	0.000	0.610	3.651	40.427	1.597	0.000	0.421	34.488	156.514	0.000	12.483	0.000	43.649	0.000	0.306	0.000	17.901	0.000	XP_003624149.1	Q:973-866,S:204-240;67.568%ID;E:5.31e-14	11411322	provicilin
TRINITY_DN4718_c1_g1	F-EMI	F-EMII	173.102797152288	447.174706417082	282.731560858206	-1.36211901689162	0.298580904722857	-4.56197631980499	5.06743635654313e-06	0.000307587517224767	6.037	15.608	10.346	12.658	18.258	41.205	5.182	9.484	15.821	27.863	9.033	11.925	6.808	11.765	3.949	9.140	5.901	10.585	8.633	8.092	16.591	12.566	12.260	7.362	8.646	5.325	10.507	10.982	9.161	13.682	4.003	7.210	28.781	7.587	12.615	XP_039689090.1	Q:2294-2728,S:130-274;88.966%ID;E:5.35e-62	25491243	calcium-transporting ATPase 9, plasma membrane-type
TRINITY_DN5522_c0_g1	F-EMI	F-EMII	246.728470982243	987.152416563297	542.898049214665	-1.99838807655862	0.438429041239738	-4.55806501984406	5.16270563169595e-06	0.000311502622928274	3.169	13.798	31.846	4.970	11.368	1.937	3.364	2.508	5.274	3.168	30.124	5.767	2.908	7.631	20.109	10.916	2.162	4.137	3.450	3.884	13.132	5.096	0.470	2.634	5.630	35.608	7.554	4.808	11.804	8.449	8.688	6.965	1.963	29.463	2.294	XP_013459731.1	Q:2124-1558,S:147-335;89.947%ID;E:4.63e-143	25490657	probable galacturonosyltransferase 15
TRINITY_DN15709_c0_g1	F-EMI	F-EMII	1205.15972764936	21.5783342352536	731.72717028372	5.77928471771119	1.26802524236154	4.55770478744412	5.17156571364923e-06	0.000311502622928274	34.340	0.779	0.000	0.918	1.174	4.083	27.892	0.100	0.202	0.669	0.471	1.397	1.410	4.295	0.000	0.000	371.224	18.085	90.855	134.785	1.994	0.712	23.359	122.663	25.168	0.242	20.427	3.915	0.000	12.296	26.281	0.579	2.030	0.000	0.455	XP_039689442.1	Q:578-261,S:833-938;90.566%ID;E:7.61e-62	120580162	pyruvate, phosphate dikinase 2-like
TRINITY_DN4343_c0_g1	F-EMI	F-EMII	3151.69864999574	1569.06621683848	2518.64567673283	1.00301947647586	0.220183151448786	4.55538704880951	5.22892072723027e-06	0.000313755201346516	30.800	11.218	3.649	24.938	12.601	51.426	28.945	35.854	24.572	36.812	5.059	35.026	33.015	17.878	2.118	18.366	32.955	33.662	33.444	25.988	13.129	23.487	19.814	39.181	27.798	5.256	33.184	19.968	23.748	21.062	39.846	20.185	55.434	5.458	52.383	XP_003615260.2	Q:1226-1984,S:1-252;87.500%ID;E:3.19e-131	11426025	glucose-6-phosphate isomerase 1, chloroplastic
TRINITY_DN27222_c0_g1	F-EMI	F-EMII	7398.68974089769	1421.25228418987	5007.71475821456	2.37852270197205	0.522434966753771	4.55276322094474	5.29458526168027e-06	0.000316487357029945	1601.915	205.317	5.962	3.689	350.336	0.000	1961.903	5.797	30.423	0.000	23.432	66.480	0.299	663.531	0.000	1.386	3228.659	106.288	1818.328	3132.414	284.210	57.277	0.000	3150.071	2777.626	178.356	815.473	142.052	0.383	1530.391	290.053	84.305	0.000	1.951	0.000	XP_003603893.2	Q:527-12,S:222-393;69.186%ID;E:1.73e-77	11417240	uncharacterized protein LOC11417240
TRINITY_DN2042_c0_g1	F-EMI	F-EMII	495.991605775239	217.195572256912	384.473192367908	1.20181034942269	0.264179920480596	4.54921156474102	5.38472854773235e-06	0.000320656505677652	15.584	7.678	3.558	6.568	9.898	8.051	19.247	7.506	6.417	7.812	3.754	5.876	11.589	6.595	3.293	6.759	17.507	8.889	11.374	8.722	3.448	4.816	11.849	15.765	11.810	6.196	9.606	7.219	7.045	10.483	8.611	7.478	11.252	2.903	7.707	XP_003624244.1	Q:757-1608,S:59-343;82.105%ID;E:1.31e-160	11436723	rhodanese-like domain-containing protein 4A, chloroplastic
TRINITY_DN5854_c0_g1	F-EMI	F-EMII	1545.6949146843	6438.64786094372	3502.87609318807	-2.05798937597054	0.45292673059847	-4.54375782425392	5.52601420025688e-06	0.000325602409143748	45.685	197.672	349.678	12.237	171.581	2.424	25.508	152.984	16.061	13.138	341.956	13.429	3.031	95.636	569.872	8.818	44.046	45.151	37.255	39.860	179.380	43.494	0.781	39.822	82.660	499.396	17.349	38.858	8.355	132.366	22.205	9.174	3.793	488.711	5.040	XP_024640449.1	Q:2376-1399,S:89-414;90.491%ID;E:0.0	25484886	pyruvate kinase 1, cytosolic
TRINITY_DN8089_c0_g1	F-EMI	F-EMII	192.363697538902	22.8695745202247	124.566048331431	3.0499115580205	0.671354518697272	4.54292251423093	5.54796486649546e-06	0.000325602409143748	2.013	0.333	0.259	1.496	0.149	8.124	4.011	1.473	1.621	12.767	0.595	1.911	9.766	0.537	0.409	1.987	5.520	1.211	2.640	5.397	0.229	3.788	43.952	2.592	0.737	0.406	1.201	2.385	0.949	0.579	1.449	3.098	13.297	0.213	11.841	XP_024626401.1	Q:3734-3504,S:2-78;88.312%ID;E:2.34e-27	25485253	uncharacterized protein LOC25485253 isoform X1
TRINITY_DN12922_c0_g1	F-EMI	F-EMII	175.392323012329	45.0251827612138	123.245466911883	1.95289997292373	0.429989557311485	4.54173814158246	5.57923148955687e-06	0.000325602409143748	8.991	2.202	0.849	0.983	1.290	16.741	12.964	0.930	0.599	30.024	0.688	1.237	27.894	2.740	0.354	0.486	8.606	5.801	9.908	9.817	3.772	0.928	25.686	3.715	3.071	0.470	2.924	1.771	0.262	1.577	0.384	0.690	41.206	0.734	52.780	XP_013461494.1	Q:1354-476,S:23-308;76.610%ID;E:7.69e-143	25489818	probable WRKY transcription factor 70
TRINITY_DN4629_c0_g2	F-EMI	F-EMII	144.779445330699	445.872654353535	265.216728939833	-1.61732964307892	0.356125914395507	-4.54145451847895	5.58674393949544e-06	0.000325602409143748	4.525	16.920	6.735	8.545	14.357	5.991	5.232	6.984	6.128	7.184	6.560	5.554	0.034	11.407	4.179	5.107	5.114	5.026	1.430	2.985	2.528	2.314	2.330	2.459	2.592	3.741	5.361	6.857	2.787	5.016	7.487	7.047	3.222	3.766	6.799	.	.	.	.
TRINITY_DN7753_c0_g1	F-EMI	F-EMII	16.6013480745378	340.290079200209	146.076840524806	-4.35506090571134	0.959367265185704	-4.53951376469817	5.63840997479785e-06	0.000327090196360875	0.685	15.705	67.534	0.911	12.754	0.203	0.569	2.973	0.339	0.028	62.837	0.454	0.000	2.867	274.351	0.506	0.251	1.237	0.523	6.373	17.058	0.176	0.100	0.253	1.489	229.602	0.620	0.994	0.214	6.364	0.618	1.795	0.045	191.347	0.069	XP_013457185.2	Q:2650-2171,S:34-192;85.000%ID;E:7.41e-94	25493267	tobamovirus multiplication protein 1 isoform X1
TRINITY_DN11224_c0_g1	F-EMI	F-EMII	900.891927057083	362.854734234162	685.677049927914	1.3016634820735	0.286945387296097	4.53627602917458	5.72562327881109e-06	0.000330928395463931	17.958	4.945	1.948	2.767	5.918	1.281	18.793	3.995	1.538	1.913	1.849	1.847	2.817	8.768	0.081	2.063	17.049	4.521	23.857	22.672	7.577	3.672	17.772	23.160	16.382	1.853	5.917	5.204	3.094	15.629	7.185	2.597	4.603	1.942	3.994	XP_003595243.1	Q:1218-1883,S:100-321;92.342%ID;E:3.01e-137	11438775	lycopene epsilon cyclase, chloroplastic
TRINITY_DN1448_c0_g2	F-EMI	F-EMII	3704.98220444155	1375.08735567483	2773.02426493486	1.42710887747296	0.315263225078547	4.52672168508522	5.99057522858371e-06	0.0003449737478702	149.017	33.440	16.935	200.553	51.726	865.955	152.962	178.873	243.083	761.263	21.086	142.476	789.361	66.969	77.350	170.740	123.789	276.959	178.288	58.144	15.960	144.253	603.841	112.410	22.997	20.905	71.103	64.742	89.869	46.340	85.317	106.069	753.031	31.629	669.357	XP_003600702.1	Q:1877-1254,S:15-222;93.269%ID;E:4.96e-141	11406645	glutamine synthetase cytosolic isozyme
TRINITY_DN431_c1_g1	F-EMI	F-EMII	384.154262416601	79.7617599329704	262.397261423149	2.2592589458449	0.500085744667582	4.51774314692109	6.25022367999709e-06	0.000357308241720852	14.002	2.689	2.905	2.930	3.638	0.738	11.721	2.374	1.443	2.318	2.782	2.157	3.762	3.965	0.716	1.763	25.154	6.435	18.575	21.542	3.928	1.731	0.985	23.524	6.449	3.118	5.130	9.866	1.107	6.127	5.625	3.048	2.792	3.440	2.738	XP_013469825.1	Q:1912-1142,S:1-264;68.182%ID;E:2.31e-99	25485193	uncharacterized protein LOC25485193 isoform X1
TRINITY_DN4407_c0_g2	F-EMI	F-EMII	261.384407021341	109.010823400484	200.434973572998	1.26791367643803	0.281175163809948	4.50933737979446	6.50304207255551e-06	0.000367749368426781	2.564	0.983	0.486	0.852	0.779	9.370	2.178	0.746	1.379	4.957	0.365	2.200	8.120	1.001	0.059	1.190	2.888	1.109	1.736	0.585	0.403	0.572	0.778	1.970	0.935	0.118	1.791	1.464	0.816	0.579	0.613	0.809	0.269	0.227	0.471	.	.	.	.
TRINITY_DN449_c0_g1	F-EMI	F-EMII	1006.96637448207	427.644825860338	775.237755033377	1.23284628125738	0.273631720233892	4.50549475844239	6.62184737711801e-06	0.000373125672457607	23.115	8.311	3.591	25.600	9.260	9.637	18.793	29.234	17.758	8.351	5.053	21.439	8.881	10.594	7.213	7.969	29.094	31.025	18.994	23.376	9.289	27.904	8.017	28.459	14.842	4.794	27.995	16.772	8.897	10.272	20.328	23.438	9.897	5.570	9.380	XP_039684658.1	Q:2225-1431,S:144-408;92.830%ID;E:9.70e-175	11414375	uncharacterized protein LOC11414375 isoform X2
TRINITY_DN9266_c0_g1	F-EMI	F-EMII	2550.85904424309	22264.9106145812	10436.4796723784	-3.12562741798882	0.694068570152018	-4.50334095564108	6.68934334377711e-06	0.000375582738241143	25.280	256.548	966.603	4.755	175.049	4.326	18.957	4.006	7.138	5.684	937.454	7.182	3.753	49.051	2531.840	3.380	13.788	5.052	32.867	112.991	422.570	12.031	4.201	25.839	58.136	2247.062	11.191	21.070	5.149	150.772	9.371	9.422	4.977	1905.005	5.221	XP_003613493.1	Q:4429-5073,S:247-461;94.884%ID;E:3.05e-131	11417057	hydroxyproline O-galactosyltransferase GALT6
TRINITY_DN12722_c0_g1	F-EMI	F-EMII	330.252763905569	726.935838081841	488.925993576078	-1.13762196050078	0.253546142642086	-4.48684388824121	7.22860002371685e-06	0.000402981634655506	21.263	44.758	26.687	50.255	42.284	10.796	25.479	50.247	43.619	7.279	37.196	46.102	10.741	44.931	4.265	61.484	18.429	66.987	18.835	17.321	22.760	30.643	0.867	32.630	40.901	23.263	71.284	26.717	49.013	37.136	21.783	52.136	26.498	16.996	21.517	XP_003609512.1	Q:1200-805,S:1-136;68.841%ID;E:8.75e-30	11439271	uncharacterized protein LOC11439271
TRINITY_DN2726_c2_g1	F-EMI	F-EMII	650.918591431762	161.564122217402	455.176803746018	1.99504053847088	0.444811495153096	4.48513709787158	7.28670671378362e-06	0.000404785569778771	34.083	5.001	4.210	2.898	6.099	1.312	32.280	2.936	3.673	1.848	4.437	3.734	3.123	12.440	1.141	4.183	43.679	2.947	29.902	38.117	5.238	3.021	0.976	40.187	16.035	3.071	6.967	8.795	3.039	8.808	4.950	2.276	2.303	2.369	2.518	XP_003611786.1	Q:275-895,S:1-216;80.822%ID;E:6.47e-113	11408588	CDPK-related kinase 5 isoform X2
TRINITY_DN184_c0_g1	F-EMI	F-EMII	1526.32608617991	3078.47499748602	2147.18565070236	-1.01155306860288	0.225787231793461	-4.48011634921943	7.46023613249495e-06	0.000412966099432934	17.297	28.898	36.156	101.613	29.279	2.534	15.427	75.554	88.771	3.893	27.598	85.063	3.742	27.135	17.849	218.874	11.906	90.730	14.906	16.488	16.777	48.198	9.677	15.801	19.011	50.762	55.195	36.007	188.226	25.668	59.471	61.805	10.588	39.640	1.783	XP_039686763.1	Q:2356-1442,S:489-769;76.721%ID;E:2.69e-139	11412797	beta-galactosidase 8 isoform X3
TRINITY_DN3468_c0_g1	F-EMI	F-EMII	2765.03980039807	506.894182459026	1861.78155322246	2.44308702391289	0.54735136246602	4.46347116577163	8.06424548704465e-06	0.000444835099304663	47.531	4.313	2.225	3.758	9.516	0.329	41.392	3.883	3.694	0.403	3.342	3.683	0.019	14.634	0.792	2.739	72.443	12.325	48.792	67.043	5.403	1.550	0.372	88.161	17.070	1.101	17.588	25.257	1.321	15.050	12.690	2.931	0.465	1.278	0.103	XP_013447173.1	Q:2109-2732,S:292-476;72.038%ID;E:9.19e-56	25502164	high mobility group B protein 6
TRINITY_DN1081_c1_g1	F-EMI	F-EMII	1130.4010235868	421.601661707511	846.881278835087	1.41606602245851	0.317473042092756	4.46042918518032	8.17956834155132e-06	0.000448176490604528	39.166	11.640	6.288	16.102	10.974	10.444	53.098	20.408	10.166	12.407	6.065	22.571	19.885	19.918	4.003	17.243	41.124	17.772	48.735	39.527	16.416	12.732	98.937	33.515	29.388	4.621	17.738	11.226	14.917	20.986	6.542	17.521	29.923	4.494	16.300	XP_003628554.1	Q:535-762,S:97-172;88.158%ID;E:5.01e-39	11413544	30S ribosomal protein S20, chloroplastic
TRINITY_DN7123_c0_g1	F-EMI	F-EMII	6800.98065559603	31885.8252623365	16834.9184982922	-2.229075231561	0.499751219869699	-4.46036976586508	8.18183657550407e-06	0.000448176490604528	271.400	1043.483	1366.396	3383.455	1132.069	51.090	244.031	2978.833	3633.656	76.905	1335.649	3215.504	12.025	722.448	1835.925	6816.689	94.263	963.716	765.512	697.079	1720.811	6668.996	8.324	161.847	1220.533	2383.950	4578.916	3949.015	8844.802	1353.003	3757.739	6198.678	27.935	2022.759	10.464	XP_003610431.1	Q:2159-1515,S:124-335;91.163%ID;E:1.18e-135	11435789	peroxidase 42
TRINITY_DN2210_c0_g3	F-EMI	F-EMII	1340.02836313884	619.133621585706	1051.67046651758	1.10856348673125	0.248831830318062	4.45507106271036	8.38654112927316e-06	0.000456012057922624	79.743	29.862	5.883	17.444	26.273	13.833	80.064	18.275	16.344	17.704	8.280	23.295	20.924	46.146	1.048	22.806	100.502	26.157	98.619	75.364	28.015	16.195	74.867	95.443	83.381	5.748	35.430	19.349	18.592	53.984	18.410	19.590	23.500	8.558	24.482	XP_003601037.1	Q:191-1354,S:1-389;91.517%ID;E:0.0	11419047	uroporphyrinogen decarboxylase
TRINITY_DN12917_c0_g1	F-EMI	F-EMII	1119.65359221908	157.865449874772	734.938335281357	2.81330101068935	0.631574695354692	4.4544232556838	8.41190107484008e-06	0.000456012057922624	100.130	4.497	0.465	1.896	7.601	270.192	82.283	6.922	0.804	183.544	0.506	3.900	8.125	22.013	0.347	2.621	106.728	7.110	63.187	98.327	3.239	2.393	266.193	97.893	33.239	2.772	16.236	6.692	0.384	13.047	8.860	2.859	191.490	0.359	53.712	.	.	.	.
TRINITY_DN10946_c0_g1	F-EMI	F-EMII	689.033830264658	41.2773424012251	429.931235119285	4.04214562482881	0.907962416445869	4.45188650060142	8.51191563806924e-06	0.00045984819844016	17.066	0.395	0.080	6.088	0.428	4.404	3.680	7.280	1.336	20.494	0.043	4.506	13.057	1.328	0.000	0.405	24.423	15.533	5.057	8.095	0.526	1.100	118.821	1.109	1.775	0.088	4.146	0.340	0.225	1.828	1.049	2.480	31.910	0.000	13.092	XP_013462090.1	Q:1945-1436,S:271-440;81.765%ID;E:2.98e-89	25490164	allene oxide synthase
TRINITY_DN4800_c0_g1	F-EMI	F-EMII	9079.53375816897	4241.98699640261	7144.51505346242	1.09722680840868	0.24658838344429	4.44962894473319	8.60187731794238e-06	0.000461536222919359	638.643	252.274	227.903	680.451	427.802	220.584	598.553	604.439	619.713	257.292	203.215	620.741	247.590	369.505	437.041	550.379	871.718	1082.609	477.410	619.683	238.487	462.748	195.525	608.310	461.565	208.396	476.391	683.955	485.075	352.878	865.421	425.623	235.372	187.994	229.038	XP_003625487.2	Q:1352-321,S:306-649;95.640%ID;E:0.0	11423681	heat shock cognate 70 kDa protein 2
TRINITY_DN28109_c0_g1	F-EMI	F-EMII	3.71296922609573	502.569197724383	203.255460625411	-7.09402554432715	1.59455897924272	-4.4488950466393	8.63131773256295e-06	0.000461540632903477	5.156	1655.675	24838.542	0.000	638.770	0.000	17.920	8.390	11.034	3.756	17739.961	19.407	0.000	133.017	104084.662	5.447	0.000	0.000	0.000	0.000	2.891	0.000	0.000	1.965	162.085	18626.354	0.000	101.241	0.000	707.068	0.000	15.207	0.000	8.460	0.000	XP_003623947.3	Q:3-215,S:39-115;58.442%ID;E:2.58e-22	11442152	Bowman-Birk type proteinase inhibitor
TRINITY_DN31720_c0_g1	F-EMI	F-EMII	33.866026818335	470.857613278796	208.662661402519	-3.79711494513458	0.858015563538871	-4.42546161921987	9.62362668337676e-06	0.000509848522215886	1.276	26.721	34.842	32.916	22.542	167.755	1.982	27.532	115.368	154.229	35.175	44.251	165.752	6.547	2.214	32.613	0.682	11.782	1.318	2.587	17.485	43.275	142.707	2.107	5.485	25.101	5.781	11.056	30.298	11.154	11.201	32.926	130.302	13.234	178.654	XP_003629479.1	Q:364-2028,S:1-542;90.090%ID;E:0.0	11410305	scarecrow-like protein 15
TRINITY_DN8657_c0_g1	F-EMI	F-EMII	334.434325553767	165.388675054957	266.816065354243	1.00364458010252	0.226798321587683	4.42527340183377	9.63202156975498e-06	0.000509848522215886	16.057	6.705	4.900	28.149	9.782	40.272	17.421	24.229	12.682	36.675	4.013	22.897	40.609	8.792	1.108	25.889	16.327	3.787	14.003	13.040	2.524	12.132	25.928	14.780	6.329	1.304	9.652	14.947	21.179	6.981	11.593	18.500	45.875	0.418	44.584	XP_013465382.1	Q:1178-372,S:5-268;71.795%ID;E:1.86e-130	25487870	uncharacterized protein LOC25487870
TRINITY_DN20514_c0_g1	F-EMI	F-EMII	10.1305789881889	183.074625329674	79.3081975247829	-4.17904209968488	0.944840553563508	-4.42301305116872	9.73338592241491e-06	0.000513385607961854	0.876	16.513	12.170	0.000	9.176	0.000	1.198	0.063	1.210	0.070	17.905	0.059	0.000	8.610	0.151	0.069	0.187	0.000	1.412	0.776	4.287	0.628	0.307	0.211	4.816	0.753	0.134	0.429	0.096	3.015	0.069	0.052	0.000	0.625	0.000	XP_003620871.1	Q:770-126,S:51-237;72.558%ID;E:4.54e-93	11439410	probable caffeoyl-CoA O-methyltransferase At4g26220
TRINITY_DN11713_c0_g1	F-EMI	F-EMII	4.68496246815826	182.354738147382	75.7528727398479	-5.26884746143278	1.19141851805061	-4.42233134839439	9.76415601937499e-06	0.000513385607961854	1.912	28.324	6.152	1.187	0.284	3.293	0.000	1.524	8.357	4.268	27.572	4.399	3.592	52.943	12.219	2.517	1.345	6.038	0.000	2.634	1.595	7.538	2.037	4.208	2.722	8.583	2.105	0.937	0.579	1.155	1.733	2.989	3.863	25.290	0.175	.	.	.	.
TRINITY_DN19009_c0_g1	F-EMI	F-EMII	507.288956221972	228.734101441029	395.867014309595	1.13819211588565	0.257914065499866	4.41306725044137	1.01916321112941e-05	0.000534075494738848	10.458	3.802	2.786	1.906	3.727	1.334	12.061	1.829	0.849	3.024	2.479	2.141	3.348	5.384	5.932	1.806	9.815	2.990	10.280	6.761	4.126	1.838	1.203	9.717	7.759	1.940	3.000	2.928	1.795	6.967	6.550	2.520	2.848	2.300	2.173	XP_003590692.1	Q:191-652,S:3-162;82.500%ID;E:5.75e-38	11424433	protein PALE CRESS, chloroplastic
TRINITY_DN10323_c1_g1	F-EMI	F-EMII	373.215418867444	63.3700103947521	249.277255478367	2.53503697213964	0.575233647280253	4.40696921003402	1.04827082472612e-05	0.000547503841711607	8.302	0.970	0.154	8.437	1.378	5.890	7.979	4.309	11.950	14.120	0.717	7.699	8.120	2.419	0.000	5.367	15.022	5.538	7.327	11.443	0.914	3.257	0.162	14.898	2.024	0.452	4.469	4.053	4.082	1.747	5.416	5.637	13.071	0.710	14.980	XP_003621641.2	Q:1405-2166,S:179-371;70.079%ID;E:2.32e-142	11441814	serine carboxypeptidase-like 45
TRINITY_DN17167_c0_g1	F-EMI	F-EMII	26.3748477198527	1033.91148139679	429.389501190628	-5.29466909032392	1.20188260459651	-4.40531302314789	1.05631231441527e-05	0.000549877016388159	6.335	513.944	12828.474	0.264	184.086	32.185	15.414	0.502	16.663	2.539	11708.058	12.930	15.482	43.125	113314.242	0.276	2.290	3.675	17.059	337.585	810.251	4.779	9.026	4.149	42.983	49281.427	3.097	12.895	2.860	162.996	1.486	6.848	16.170	43863.496	11.864	XP_003625255.1	Q:438-235,S:18-85;73.529%ID;E:3.73e-29	11421661	18 kDa seed maturation protein
TRINITY_DN11889_c0_g1	F-EMI	F-EMII	221.623045988908	811.069949973903	457.401807582906	-1.86843341705922	0.425180451122079	-4.39444807993477	1.11054541121366e-05	0.000576200805600327	5.387	17.804	15.902	4.160	15.688	3.432	3.551	3.369	6.720	4.436	12.235	5.433	6.014	10.324	5.884	7.040	3.578	1.565	3.737	3.135	21.179	3.927	2.199	2.994	9.594	4.175	1.189	3.862	3.292	16.554	2.571	3.993	3.590	6.959	1.860	XP_013452945.1	Q:3001-2618,S:98-225;89.062%ID;E:2.66e-68	25496789	protein DETOXIFICATION 16
TRINITY_DN2154_c0_g2	F-EMI	F-EMII	111.692495415739	758.610996712638	370.459895934499	-2.76406401606709	0.630131430642373	-4.38648809066598	1.15195469118784e-05	0.000589898361568862	3.925	14.153	41.856	14.491	33.650	48.535	2.519	16.352	46.922	88.458	62.166	11.347	62.945	17.391	121.494	22.308	0.994	12.375	8.332	29.144	33.895	37.925	73.612	8.887	18.349	121.703	3.373	88.527	11.496	36.869	7.756	4.291	75.354	118.163	80.598	XP_003630727.1	Q:393-1328,S:1-312;96.795%ID;E:0.0	11412374	NADP-dependent malic enzyme
TRINITY_DN3632_c2_g1	F-EMI	F-EMII	154.119168965314	41.3156986400081	108.997780835192	1.87648318437088	0.428426005406668	4.37994697028184	1.18708193773945e-05	0.00060395194638194	17.822	4.150	2.649	4.935	4.617	1.526	18.661	2.698	2.376	3.885	1.324	2.507	10.118	6.418	0.273	1.113	25.613	13.155	17.508	21.309	3.729	4.124	3.616	19.132	8.583	0.273	8.157	8.794	2.134	8.001	3.793	1.578	4.656	0.000	4.189	XP_003615811.1	Q:553-2,S:22-205;90.761%ID;E:2.80e-109	11409958	serine carboxypeptidase-like 42
TRINITY_DN9210_c0_g1	F-EMI	F-EMII	968.686547668154	268.443858558755	688.589472024395	1.84419412726994	0.421183264336504	4.37860257855954	1.19442718421527e-05	0.000605728702033815	54.432	9.614	5.531	197.040	20.427	11.838	36.978	185.654	168.278	11.893	19.442	147.388	24.189	18.614	2.012	237.672	69.274	107.299	47.647	59.951	18.265	132.708	18.107	35.921	12.499	7.906	31.483	26.378	56.861	19.503	66.698	95.267	5.823	36.417	43.873	XP_003604976.1	Q:1715-438,S:1-420;89.437%ID;E:0.0	11417930	3-ketoacyl CoA thiolase 1, peroxisomal
TRINITY_DN9026_c0_g1	F-EMI	F-EMII	671.497841569934	1655.90482894742	1065.26063652093	-1.2998173576665	0.297091681584982	-4.37513884849276	1.21355207424775e-05	0.000611609195933025	20.808	51.055	101.781	119.292	45.374	35.330	15.578	140.035	225.332	52.801	82.708	169.092	49.801	36.124	57.336	155.791	20.868	30.987	20.073	42.096	57.565	194.917	98.742	24.197	37.713	132.754	116.543	155.638	153.995	50.963	90.438	201.301	51.271	75.087	39.741	XP_003624861.1	Q:423-1604,S:1-394;89.086%ID;E:0.0	11413291	alpha-L-arabinofuranosidase 1
TRINITY_DN3796_c0_g2	F-EMI	F-EMII	2990.23401567379	341.809396862805	1930.86416814939	3.12489345190986	0.714515044601617	4.37344668320058	1.22300124155596e-05	0.000612318551544625	38.134	2.667	1.889	2.062	3.926	3708.887	31.908	2.236	2.450	3087.756	1.498	3.125	1097.838	9.803	0.309	2.352	100.044	4.971	50.545	71.094	4.430	6.357	92.988	65.391	16.539	0.460	12.612	6.937	0.773	12.331	6.470	1.688	2249.740	1.648	2348.716	XP_013446073.1	Q:2075-1467,S:370-575;92.233%ID;E:3.37e-153	25501402	probable 1-deoxy-D-xylulose-5-phosphate synthase 2, chloroplastic
TRINITY_DN8721_c1_g1	F-EMI	F-EMII	388.851507579768	966.544700472647	619.92878473692	-1.31026073709919	0.2997210562242	-4.37160055955187	1.23339019830993e-05	0.000615559597067633	7.812	18.491	21.044	5.268	17.161	1.733	6.793	5.070	5.344	4.170	22.829	8.574	6.522	13.164	6.358	4.149	5.988	4.825	8.813	9.339	21.052	8.609	16.657	3.059	6.799	17.446	8.559	8.595	4.386	9.196	6.172	7.782	4.549	19.681	5.488	XP_003603719.2	Q:3310-1901,S:253-727;85.084%ID;E:0.0	11428172	wall-associated receptor kinase-like 14
TRINITY_DN9016_c0_g1	F-EMI	F-EMII	454.277726033963	11.8040624040697	277.288260582006	5.20577935843139	1.19144003592574	4.36931713007827	1.2463565964872e-05	0.000619913746545713	5.556	0.065	1.088	0.000	0.244	0.000	10.446	0.167	0.000	0.223	0.781	0.500	0.079	0.851	1.929	0.000	37.857	0.827	7.480	17.999	0.729	0.066	0.000	12.374	0.499	0.400	2.762	0.423	0.000	0.323	0.687	0.415	0.000	0.835	0.000	XP_039685962.1	Q:1307-684,S:77-278;64.977%ID;E:3.59e-48	25485488	zinc finger protein JAGGED
TRINITY_DN9435_c0_g1	F-EMI	F-EMII	96.1472559575902	2799.49347353732	1177.48574298948	-4.86348961314392	1.11326310495465	-4.36867941773931	1.25000100283055e-05	0.000619913746545713	8.392	55.712	2863.624	0.063	145.220	15.060	2.185	0.283	2.678	12.964	1386.636	1.506	9.990	144.936	33499.745	0.244	0.343	1.341	3.650	354.601	321.168	2.121	2.509	1.395	55.998	23137.701	0.067	120.060	0.145	94.007	0.506	0.157	4.796	14696.830	4.841	XP_013449900.1	Q:2209-1286,S:18-269;66.559%ID;E:7.71e-125	25499264	legumin J
TRINITY_DN10652_c0_g1	F-EMI	F-EMII	3242.05971460249	600.615675863877	2185.48209910705	2.42913790081329	0.557030466869266	4.36087080562401	1.29545843480241e-05	0.00063842953145858	83.303	10.179	7.719	14.531	23.437	0.118	86.562	14.837	15.520	0.099	11.129	12.848	0.313	30.258	0.641	8.449	170.842	35.321	103.019	130.438	12.670	1.081	0.116	175.896	22.783	4.178	37.677	42.400	5.447	26.419	15.972	2.474	0.000	3.035	0.106	XP_003604053.2	Q:1243-383,S:404-687;93.031%ID;E:1.95e-171	11433902	uncharacterized protein LOC11433902
TRINITY_DN10885_c0_g1	F-EMI	F-EMII	396.687517285281	183.936095660985	311.586948635563	1.11246399075209	0.25530828065989	4.35733611098207	1.31655012045564e-05	0.000644781446843709	17.891	7.520	4.585	1.807	10.357	0.000	14.973	0.828	0.231	0.042	3.793	1.447	0.000	7.911	0.999	0.166	20.451	7.594	20.963	17.999	5.820	0.673	0.185	19.861	6.262	2.079	4.125	10.416	0.259	8.833	2.273	0.281	0.000	0.943	0.000	XP_003589787.2	Q:1068-310,S:217-469;92.885%ID;E:3.53e-143	11420658	protein ASPARTIC PROTEASE IN GUARD CELL 2
TRINITY_DN15585_c0_g1	F-EMI	F-EMII	1103.59731545577	81.1375640225549	694.613414882485	3.74898750391072	0.86128059053049	4.35280621104164	1.34405949711665e-05	0.000656209917831394	129.018	2.568	0.000	0.130	5.907	0.000	115.033	0.127	2.202	0.000	0.000	5.105	0.000	22.193	0.000	0.000	261.132	4.237	61.714	131.705	3.072	0.269	0.000	97.607	35.504	0.000	24.579	12.145	0.000	7.052	27.560	0.000	0.000	0.000	0.000	XP_003603893.2	Q:2-781,S:86-356;57.721%ID;E:2.22e-97	11417240	uncharacterized protein LOC11417240
TRINITY_DN5033_c1_g1	F-EMI	F-EMII	3061.32488823157	508.08708670928	2040.02976762266	2.58794412792433	0.595016565602125	4.3493648371041	1.36532404216751e-05	0.000664528150678498	211.138	25.396	15.738	26.470	62.929	0.476	191.120	14.840	16.737	0.635	21.948	20.960	0.191	70.097	3.136	161.650	492.897	89.180	234.528	332.718	29.091	5.267	0.079	383.904	78.277	9.016	72.995	116.128	3.778	63.310	106.329	7.267	0.144	9.927	0.590	XP_003624221.2	Q:837-283,S:1-185;94.054%ID;E:3.30e-115	11437434	uncharacterized protein LOC11437434
TRINITY_DN10326_c0_g1	F-EMI	F-EMII	321.89322251794	154.085174179057	254.770003182386	1.047667591225	0.24105335276332	4.34620626187123	1.38512327146587e-05	0.000672084041688735	16.519	5.875	3.701	3.450	5.994	4.669	15.500	3.204	4.022	3.936	3.515	3.116	2.342	8.160	0.000	6.318	14.560	6.020	11.731	13.323	1.975	0.847	3.944	12.266	10.051	0.487	3.799	2.617	3.350	6.884	2.623	1.312	3.840	0.508	5.733	XP_013459190.2	Q:733-188,S:26-207;95.055%ID;E:1.48e-90	25488779	protein TAB2 homolog, chloroplastic
TRINITY_DN10613_c0_g1	F-EMI	F-EMII	138.174923928384	301.090665361692	203.341220501707	-1.12747541530482	0.259489266057052	-4.34497901372511	1.39288978947434e-05	0.000673772934779267	4.173	6.832	15.976	17.046	10.323	26.156	3.296	21.493	14.690	35.743	11.968	16.400	32.456	8.797	13.841	15.744	3.971	17.373	2.863	6.554	7.481	14.214	30.446	6.278	6.996	17.770	42.449	18.953	18.250	9.182	41.596	21.010	44.027	16.561	38.082	XP_013462390.1	Q:2793-931,S:28-649;91.479%ID;E:0.0	11428524	probable receptor-like protein kinase At1g11050
TRINITY_DN1786_c0_g1	F-EMI	F-EMII	20.0426134729799	217.362769442148	98.970675860647	-3.4342713710564	0.791573393046169	-4.33853815859131	1.43433583500069e-05	0.000688989221215681	0.443	4.715	4.368	4.841	2.836	8.642	0.348	3.036	5.753	9.436	8.548	3.163	8.912	1.682	0.033	12.686	0.174	2.233	0.936	1.882	5.725	6.431	11.523	0.149	1.852	1.106	1.549	1.777	7.631	2.330	1.853	2.741	6.824	2.081	5.000	XP_024639639.1	Q:2389-2994,S:232-419;81.188%ID;E:3.53e-135	11431637	potassium channel SKOR isoform X2
TRINITY_DN28_c1_g2	F-EMI	F-EMII	47.4987656542261	1661.63831236954	693.154584340351	-5.12804991349496	1.18220984667132	-4.33768161205364	1.43993540237681e-05	0.000688989221215681	5.954	146.927	256.735	1.326	132.844	17.708	2.845	1.425	2.744	17.304	236.550	1.086	12.859	42.585	587.983	1.864	0.210	0.433	1.435	5.270	29.062	1.582	14.834	0.236	7.891	544.530	0.113	2.116	0.886	19.497	0.530	2.798	5.786	500.670	17.427	XP_013449166.1	Q:1587-331,S:124-522;69.930%ID;E:0.0	25498774	beta-glucosidase 11 isoform X1
TRINITY_DN4731_c0_g1	F-EMI	F-EMII	2976.21900641406	1057.7210395188	2208.81981965595	1.49179282840002	0.344387802677554	4.33172376257693	1.47946486642859e-05	0.000704808095912843	140.008	52.557	27.407	47.872	47.324	9.134	146.965	40.912	19.333	17.339	24.066	54.550	11.912	68.127	23.021	21.149	253.045	122.491	117.609	110.432	58.195	18.870	7.081	221.994	89.895	14.770	99.292	54.799	11.252	79.680	82.969	37.810	11.777	8.383	6.599	XP_003596601.1	Q:998-792,S:64-132;92.754%ID;E:2.17e-35	11409476	histone H2A.6
TRINITY_DN9342_c0_g1	F-EMI	F-EMII	748.552750988901	284.646787354587	562.990365535176	1.38301981401106	0.319680117961816	4.3262615855774	1.51661304748329e-05	0.000715342628989857	56.591	13.979	4.376	11.378	24.686	6.471	59.647	10.903	9.662	6.851	7.570	11.781	10.354	27.067	3.510	13.629	53.257	13.736	54.789	37.592	13.112	6.101	13.702	53.801	34.821	3.960	17.366	9.539	10.287	31.494	11.855	9.647	14.380	3.319	9.675	XP_013460500.1	Q:3-506,S:48-214;88.095%ID;E:5.07e-100	25489166	50S ribosomal protein L17, chloroplastic
TRINITY_DN6690_c0_g1	F-EMI	F-EMII	4528.35784478225	20157.7346763418	10780.1085774061	-2.15419060564182	0.498572986994295	-4.32071263753901	1.55526103777699e-05	0.000725526966614006	210.558	848.579	920.188	15.916	671.348	575.600	178.215	29.283	88.691	713.863	987.183	58.915	721.218	445.803	1179.461	138.269	85.316	7.299	310.795	70.297	657.924	67.449	1126.441	83.889	459.347	1718.439	21.433	52.304	126.835	636.435	15.045	75.402	1702.950	1214.791	920.166	XP_024634967.1	Q:1724-1903,S:41-100;81.667%ID;E:1.44e-15	11428882	gibberellin-regulated protein 11 isoform X2
TRINITY_DN7180_c0_g1	F-EMI	F-EMII	377.721141287459	936.28563259421	601.14693781016	-1.30903511646235	0.303365510769025	-4.31504264655521	1.59572094783386e-05	0.000742199083458467	9.794	18.690	33.212	2.105	18.573	0.000	8.488	2.747	3.178	0.020	19.236	5.083	7.237	18.653	53.086	2.127	5.892	0.834	11.505	11.176	11.138	2.461	2.462	7.478	17.755	24.175	0.799	7.532	1.710	13.023	0.063	2.868	0.319	18.245	0.226	XP_013444804.1	Q:544-969,S:114-255;79.577%ID;E:7.18e-69	25500854	ferric reduction oxidase 2
TRINITY_DN1899_c1_g1	F-EMI	F-EMII	2807.83760360893	7065.35773657496	4510.84565679534	-1.33071150577269	0.308452305127102	-4.31415646326375	1.6021345338449e-05	0.000742983982494859	40.365	105.395	164.197	43.661	91.990	18.364	35.452	28.706	34.217	17.475	165.775	28.406	20.016	63.279	136.742	37.611	32.988	40.414	33.238	42.111	86.510	36.103	30.786	33.793	52.758	242.237	45.500	33.339	53.949	58.767	33.076	30.130	22.633	199.292	24.817	XP_003624654.2	Q:3105-1861,S:416-831;82.816%ID;E:0.0	11442674	uncharacterized protein LOC11442674
TRINITY_DN31871_c0_g1	F-EMI	F-EMII	593.185674214869	1365.58659802172	902.146043737611	-1.20009312669059	0.278444648752592	-4.30998811457468	1.63263320447607e-05	0.000754900782575538	23.269	51.810	46.444	32.225	56.639	139.967	19.848	35.880	44.143	129.732	39.625	34.012	96.680	36.872	110.616	35.315	19.220	20.725	35.919	27.217	63.417	34.619	74.958	20.445	38.962	93.838	19.924	23.937	23.815	44.312	25.318	30.877	163.807	55.517	122.543	XP_003611666.2	Q:2276-1209,S:3-326;74.797%ID;E:2.33e-149	11410892	transcription factor MYB44
TRINITY_DN3511_c0_g1	F-EMI	F-EMII	41.5888114271928	464.231254217177	210.645788543187	-3.47820995165013	0.810773039200173	-4.28999212292676	1.78679455680268e-05	0.000814208615289707	1.764	11.200	16.186	36.378	13.591	581.462	0.658	65.220	26.499	436.823	17.725	32.107	198.116	7.596	2.977	9.491	0.327	3.418	0.842	1.617	5.441	88.892	23.484	4.136	2.609	2.826	25.427	39.461	17.346	9.696	11.970	54.857	304.800	4.904	618.132	XP_003615966.1	Q:3173-2295,S:32-262;58.703%ID;E:9.97e-91	11416981	probable O-methyltransferase 3
TRINITY_DN2982_c0_g1	F-EMI	F-EMII	138.831047281049	304.012431177624	204.903600839679	-1.12784157416679	0.262992326097438	-4.28849613562082	1.79886928305381e-05	0.000817341734071935	4.025	7.342	6.805	0.133	7.892	0.000	3.630	0.505	0.872	0.239	5.113	0.940	0.156	7.343	2.207	0.216	3.098	0.286	3.468	4.343	5.107	0.611	0.078	4.080	9.793	10.253	2.226	2.576	0.175	8.967	0.204	0.504	0.120	4.290	0.047	XP_024635739.1	Q:579-1586,S:1-360;67.925%ID;E:2.38e-103	11437027	transcription factor btd
TRINITY_DN3556_c2_g1	F-EMI	F-EMII	156.464398850671	36.9797724957083	108.670548308686	2.05423954171055	0.480768449706443	4.27282518843503	1.9301177235952e-05	0.000869437843342123	10.050	1.607	1.001	0.052	1.654	334.303	6.977	0.257	0.105	201.203	0.120	0.240	12.757	2.689	0.000	0.000	11.739	2.528	1.926	5.338	0.258	0.103	200.171	6.828	1.870	0.000	1.590	1.808	0.118	0.721	0.402	0.383	173.315	0.257	52.205	XP_003593523.2	Q:1555-551,S:18-354;87.240%ID;E:0.0	11427221	sphingolipid delta(4)-desaturase DES1-like
TRINITY_DN3995_c0_g1	F-EMI	F-EMII	758.584961850263	2247.81827724204	1354.27828800698	-1.56554155450825	0.36651730261174	-4.27139876713177	1.94250703257791e-05	0.000872518658833067	27.807	81.671	118.322	2.285	62.023	0.000	19.453	3.337	7.762	0.058	105.884	4.921	0.308	46.824	100.121	4.355	23.372	4.794	8.358	13.210	48.486	2.036	4.494	18.876	45.400	295.920	3.015	7.113	3.478	84.156	7.182	11.286	0.000	187.818	0.047	XP_003626125.1	Q:784-404,S:292-418;87.402%ID;E:1.27e-71	11432052	pectin acetylesterase 12
TRINITY_DN16599_c1_g1	F-EMI	F-EMII	33.0816999648637	724.978899138538	309.840579634333	-4.45392004287441	1.04446296279488	-4.26431592265959	2.00515570719321e-05	0.000894254225948093	1.360	32.361	49.403	84.064	22.363	101.930	1.411	94.330	126.129	106.061	57.574	79.649	76.596	6.997	26.972	94.902	0.200	75.558	3.253	15.514	48.281	66.368	73.871	2.146	24.235	80.515	38.016	31.916	57.734	25.017	56.766	53.656	90.229	85.451	96.545	XP_003606498.1	Q:485-994,S:1-170;91.176%ID;E:9.27e-102	11406473	tetraspanin-3
TRINITY_DN4278_c0_g2	F-EMI	F-EMII	505.204911854965	233.573549565027	396.55236693899	1.11818484149481	0.262238250997587	4.26400358163272	2.00796222733717e-05	0.000894254225948093	52.477	24.310	15.444	8.207	23.477	12.734	65.138	4.169	7.472	21.228	29.919	15.075	16.055	24.095	22.032	13.652	49.851	11.389	59.656	39.313	17.930	20.095	18.925	41.594	38.846	14.035	31.146	23.887	23.949	29.504	5.886	29.853	12.551	15.850	15.704	XP_039687070.1	Q:731-591,S:64-110;80.851%ID;E:5.60e-15	25484601	flocculation protein FLO11
TRINITY_DN6637_c0_g2	F-EMI	F-EMII	2475.09188416482	873.751478494554	1834.55572189671	1.49870659377964	0.351738783903352	4.26085112693015	2.036498590263e-05	0.00090440096998657	31.468	8.880	1.724	0.754	9.497	0.134	39.364	0.573	1.222	0.268	2.938	1.443	0.631	17.386	0.580	0.207	46.364	2.960	30.388	31.155	4.941	0.748	0.211	37.101	14.008	0.896	11.690	3.351	0.369	11.853	2.168	0.936	1.021	1.007	0.419	XP_003588859.1	Q:2838-2176,S:22-242;90.950%ID;E:4.11e-129	11435388	BTB/POZ domain-containing protein NPY1
TRINITY_DN14777_c1_g1	F-EMI	F-EMII	81.1603042111365	242.959368132862	145.879929779827	-1.58061196973819	0.371227345081534	-4.25780048447409	2.06448068437405e-05	0.000911676989860798	7.182	17.152	7.006	96.415	14.547	97.011	6.731	81.019	34.170	139.655	8.203	102.128	87.869	17.389	1.993	62.640	4.565	36.652	7.890	6.963	12.536	40.424	33.513	5.936	19.261	5.050	62.576	42.260	43.621	20.109	21.712	86.074	90.398	4.605	81.453	XP_013464217.1	Q:1143-247,S:1-247;66.447%ID;E:3.48e-112	25486931	uncharacterized protein LOC25486931
TRINITY_DN766_c1_g3	F-EMI	F-EMII	316.438608728624	757.15062881844	492.72341676455	-1.25730858132897	0.295621651698039	-4.25310045494652	2.10830940395997e-05	0.000920687003879297	15.186	32.320	33.488	22.916	30.522	11.744	15.798	28.277	18.741	21.008	34.338	19.314	18.802	29.741	18.787	11.016	10.648	21.956	13.853	10.414	26.247	22.648	16.692	11.190	26.865	29.249	27.170	25.914	10.792	28.225	27.823	34.492	11.145	26.641	6.944	XP_024635539.1	Q:435-1667,S:1-411;93.917%ID;E:0.0	11435974	zinc finger protein CONSTANS-LIKE 9
TRINITY_DN3231_c0_g1	F-EMI	F-EMII	5380.28433258501	1909.67678854797	3992.0413149702	1.49246527595111	0.351880366995823	4.24139967993391	2.22130172058149e-05	0.000962013342954865	115.988	27.569	24.096	246.994	42.137	206.043	125.673	138.324	78.837	116.300	18.638	103.026	126.523	60.806	31.641	229.051	149.642	345.641	167.077	170.855	20.265	22.329	33.740	182.749	85.098	24.724	50.269	35.845	36.349	55.034	65.849	24.526	82.868	14.079	87.598	XP_003616037.1	Q:1129-1890,S:24-262;88.583%ID;E:2.40e-140	11442075	trans-cinnamate 4-monooxygenase
TRINITY_DN15031_c0_g1	F-EMI	F-EMII	212.609973455505	49.4240491529757	147.335603734494	2.11422696539603	0.499364171305497	4.23383792206952	2.29736545857741e-05	0.000984981100053806	12.091	1.944	0.000	0.068	1.051	0.000	8.121	0.137	0.070	0.000	0.000	0.160	0.000	1.810	0.000	0.038	5.795	0.202	9.024	2.700	0.173	0.000	0.000	9.029	7.223	0.082	3.781	0.167	0.026	2.795	0.235	0.000	0.000	0.000	0.000	XP_039686982.1	Q:2267-1266,S:304-632;45.808%ID;E:2.45e-101	120578367	uncharacterized protein LOC120578367
TRINITY_DN17736_c0_g2	F-EMI	F-EMII	190.049009793023	614.662033195443	359.894219153991	-1.68957612795433	0.399198829495429	-4.23241754012627	2.31192688709277e-05	0.000984981100053806	5.231	18.580	24.238	167.864	13.497	70.487	5.390	122.756	196.031	74.250	19.157	214.786	39.344	10.969	21.905	176.180	4.204	54.993	9.438	9.861	9.655	88.139	57.415	7.206	18.908	49.541	99.243	84.821	100.696	17.292	95.882	103.892	69.404	18.173	50.456	XP_013457645.1	Q:2858-2034,S:36-310;87.273%ID;E:3.46e-149	25493625	flavonoid 3'-monooxygenase CYP75B137
TRINITY_DN1452_c0_g1	F-EMI	F-EMII	1017.4273050555	328.569550573217	741.884203262589	1.62482191438881	0.384028229057761	4.23099603478479	2.32658773859399e-05	0.00098854826590368	13.462	3.957	3.556	13.301	5.575	10.807	15.878	10.505	6.790	6.346	4.280	14.955	5.482	6.749	1.610	14.458	23.056	17.082	14.001	15.878	4.878	7.818	2.074	13.550	6.247	4.346	18.536	7.951	11.188	7.496	18.430	9.296	7.602	4.230	9.117	XP_039690386.1	Q:2192-1458,S:323-567;88.980%ID;E:1.63e-128	11415592	protein NPG1
TRINITY_DN13697_c0_g1	F-EMI	F-EMII	464.38342845471	98.9464343406686	318.208630809093	2.21723867752377	0.525024408809373	4.22311542153235	2.4094834576447e-05	0.00101553590985609	9.861	1.500	1.319	1.959	3.148	0.443	7.395	1.991	2.316	0.898	0.990	1.663	1.117	2.994	0.971	2.114	16.042	4.355	9.448	8.696	1.732	1.230	0.377	14.168	3.979	0.724	4.090	3.776	1.173	3.803	3.192	1.756	0.749	0.506	0.415	XP_003607500.1	Q:3267-1879,S:1-470;81.356%ID;E:0.0	11443698	putative pentatricopeptide repeat-containing protein At1g10330
TRINITY_DN1380_c0_g4	F-EMI	F-EMII	39.1748984515802	164.100395221514	89.1450971595536	-2.0612117006423	0.488419666739636	-4.22016524109598	2.4412331489537e-05	0.00102343003559203	1.022	6.134	6.887	110.729	5.433	34.487	1.571	76.547	75.876	44.162	6.167	98.563	23.982	4.448	0.141	115.667	1.476	77.755	0.656	3.504	4.778	60.234	25.703	0.550	2.079	2.878	73.882	40.513	79.071	4.639	61.259	79.121	69.363	1.981	21.691	XP_024627584.2	Q:1520-285,S:168-522;65.617%ID;E:0.0	11428781	cytochrome P450 714C2
TRINITY_DN22093_c0_g1	F-EMI	F-EMII	49.7261409308857	208.750896949482	113.336043338324	-2.06078189192148	0.48862547496794	-4.21750808644738	2.47016964176954e-05	0.00103280683346433	2.842	10.490	8.228	0.225	7.016	13.029	1.888	0.000	0.575	9.570	9.916	0.492	0.795	6.707	0.181	2.525	1.931	0.840	1.157	0.231	1.259	0.000	4.933	2.121	2.810	2.428	0.359	1.025	11.493	4.472	0.000	0.653	9.119	3.285	1.585	XP_039685096.1	Q:488-1723,S:65-431;68.029%ID;E:0.0	120577567	B3 domain-containing protein Os01g0234100-like
TRINITY_DN23060_c0_g1	F-EMI	F-EMII	534.140306916286	245.68935275488	418.759925251724	1.11387848702286	0.264342340136644	4.21377251350303	2.5114024188447e-05	0.00104726147020312	24.305	7.949	5.889	161.508	12.368	5.049	17.339	102.435	13.091	9.961	2.535	220.789	38.080	10.673	12.478	9.381	22.876	158.948	9.583	7.313	5.062	33.792	3.026	8.248	7.349	1.461	159.856	21.684	7.818	9.548	85.752	158.474	18.654	1.695	10.798	XP_013462050.1	Q:1967-246,S:6-578;95.993%ID;E:0.0	25490143	NADP-dependent malic enzyme
TRINITY_DN10166_c0_g1	F-EMI	F-EMII	3820.5971712055	8034.11383817012	5506.00383799135	-1.07212373548227	0.254582138600529	-4.21130775857203	2.53896567357257e-05	0.00105039682511143	115.624	250.564	349.826	1254.815	288.249	99.092	102.231	1945.469	818.387	64.755	345.188	1415.457	126.702	248.404	406.747	408.661	162.745	1591.235	98.084	111.292	318.382	485.011	60.302	99.923	169.877	365.705	1013.613	313.833	284.029	214.404	812.940	602.221	99.300	363.006	134.288	XP_013450691.1	Q:1326-496,S:234-510;96.390%ID;E:0.0	25495079	pyruvate kinase, cytosolic isozyme
TRINITY_DN40896_c0_g1	F-EMI	F-EMII	17681.6950142556	3148.65503754709	11868.4790235722	2.48910496316328	0.592760065837652	4.19917789105079	2.67885807778741e-05	0.0011024693152067	279.893	58.231	60.556	89.151	64.974	47.203	338.336	77.189	52.836	19.366	54.100	93.990	4.154	115.614	20.462	79.052	918.692	116.826	282.343	285.924	25.136	39.081	5.126	618.955	83.758	24.038	123.853	89.244	31.848	46.750	181.919	54.385	22.244	20.555	16.837	XP_039684350.1	Q:613-1269,S:1-219;88.584%ID;E:1.01e-123	25480581	probable glutathione S-transferase parC
TRINITY_DN6478_c0_g1	F-EMI	F-EMII	3371.23415757448	1141.62694440216	2479.39127230555	1.5610417874243	0.372346625461183	4.19244241972333	2.75967140227158e-05	0.00112687776922368	31.139	10.015	9.658	6.373	12.226	8.110	29.247	7.472	7.597	5.413	8.149	8.839	7.872	14.597	8.494	9.388	55.088	17.367	33.252	36.181	8.956	6.729	9.714	46.167	16.463	10.811	14.176	16.267	5.582	17.798	10.861	7.929	10.879	7.665	11.375	XP_003611374.1	Q:6823-6149,S:1-223;84.000%ID;E:6.01e-86	11442973	uncharacterized protein LOC11442973 isoform X2
TRINITY_DN11800_c0_g1	F-EMI	F-EMII	41.466120778994	188.324150274172	100.209332577065	-2.17957435563888	0.519970945195969	-4.19172335642221	2.76843449693379e-05	0.00112752742814239	2.715	14.244	27.267	18.120	11.355	96.499	3.706	26.280	45.595	133.154	33.212	22.453	100.198	9.803	7.527	10.791	2.130	20.353	3.312	1.908	17.988	46.098	52.536	1.815	9.830	28.785	21.096	15.726	19.996	11.831	21.939	46.087	90.134	21.237	104.112	XP_003595357.1	Q:1328-738,S:1-206;67.606%ID;E:1.29e-76	11444973	FCS-Like Zinc finger 14
TRINITY_DN20274_c0_g1	F-EMI	F-EMII	342.274305511656	165.56372356724	271.59007273389	1.03258568412627	0.247037503895805	4.179874180407	2.91670427287683e-05	0.00117875341578141	14.762	5.329	5.617	14.664	6.276	10.132	12.965	12.692	8.142	9.806	6.945	10.367	14.475	7.638	6.308	12.796	14.857	19.194	9.624	9.439	6.275	6.503	11.109	9.245	7.495	5.023	11.750	6.989	13.747	8.599	15.390	9.290	12.290	5.419	20.740	XP_003605071.1	Q:2043-1744,S:14-110;84.000%ID;E:6.89e-48	11423993	uncharacterized protein LOC11423993
TRINITY_DN8923_c0_g2	F-EMI	F-EMII	1754.02974747071	5423.37621528462	3221.76833459628	-1.62814575167465	0.390345163352934	-4.17104118234598	3.03211053328299e-05	0.00121578016333765	46.752	141.355	258.611	78.318	134.150	39.506	46.997	68.745	84.540	36.040	236.629	72.436	39.717	88.989	99.445	75.835	26.962	64.609	38.157	40.187	127.926	55.356	27.696	38.178	79.663	367.182	57.261	47.279	61.552	110.906	32.712	62.545	44.075	274.946	38.301	XP_039682904.1	Q:3312-2707,S:21-222;89.604%ID;E:7.83e-109	25483624	sucrose-phosphatase 1
TRINITY_DN9625_c0_g1	F-EMI	F-EMII	257.322863875798	70.0995963666072	182.433556872122	1.85054049423327	0.44372098844576	4.17050475956804	3.03925707138029e-05	0.00121578016333765	7.754	1.534	1.453	1.993	2.035	3.817	7.879	0.377	1.040	2.684	1.086	1.414	4.445	3.061	7.271	2.627	10.927	3.158	6.796	8.813	1.513	0.631	6.132	12.216	5.530	6.398	3.322	2.465	3.819	3.437	1.169	1.299	9.756	3.781	9.977	XP_003590003.1	Q:1803-1390,S:141-278;96.377%ID;E:2.05e-103	11424945	protein tas
TRINITY_DN14543_c0_g2	F-EMI	F-EMII	11.1376095714545	327.807446304159	137.805544264536	-4.88273640520025	1.17252621633836	-4.1642876186158	3.1232619705622e-05	0.00123991922826284	0.434	17.887	41.128	61.806	15.849	0.248	0.730	77.683	137.678	0.104	61.237	78.467	0.110	4.017	8.987	44.614	0.061	36.474	0.261	4.929	10.033	30.591	0.183	1.891	0.775	28.386	10.681	8.558	29.126	3.130	53.588	68.528	0.275	33.947	0.223	XP_013466946.1	Q:158-2263,S:1-701;88.369%ID;E:0.0	25482882	protein SIEVE ELEMENT OCCLUSION B
TRINITY_DN1563_c0_g1	F-EMI	F-EMII	318.825424012112	128.909464087418	242.859040042234	1.2906275240763	0.310023134843275	4.16300391494572	3.14087980290613e-05	0.00124377257887877	11.472	4.037	1.901	1.849	3.731	0.695	14.316	2.864	2.861	0.195	1.800	1.736	0.288	6.088	0.590	2.471	13.842	2.599	8.234	9.526	2.526	5.231	0.893	10.655	6.677	2.012	4.307	4.302	5.187	5.758	2.595	6.087	0.526	2.014	0.597	XP_024631809.1	Q:254-1903,S:14-522;60.457%ID;E:5.06e-153	25486144	myosin heavy chain, muscle
TRINITY_DN40407_c0_g1	F-EMI	F-EMII	582.144242930664	251.666616208716	449.953192241885	1.20356271595142	0.289748322414498	4.15382117115303	3.2696874215518e-05	0.00129047584572335	16.916	6.028	2.273	16.995	6.502	60.678	14.487	13.485	11.499	56.031	2.976	18.176	35.741	8.293	4.414	13.738	21.306	12.839	20.769	16.790	5.054	10.795	14.935	30.617	14.496	2.438	18.425	13.857	13.203	10.622	18.890	15.384	46.042	2.360	37.249	XP_013467358.1	Q:2566-1475,S:1-324;69.657%ID;E:4.65e-152	25483244	lipoyl synthase, chloroplastic
TRINITY_DN18630_c0_g1	F-EMI	F-EMII	2112.74788714329	138.065145222556	1322.874790375	3.92701685640341	0.947425739042763	4.14493368142087	3.39912071139374e-05	0.0013326078978509	147.384	2.691	0.417	0.204	8.643	0.377	154.958	0.684	1.977	0.760	0.229	6.781	0.000	29.355	6.801	0.107	438.880	11.280	95.313	172.441	4.545	1.533	0.000	121.341	51.766	3.663	29.634	5.600	0.518	27.937	22.808	1.992	0.000	3.145	0.000	XP_003603893.2	Q:908-567,S:253-380;54.688%ID;E:9.40e-39	11417240	uncharacterized protein LOC11417240
TRINITY_DN27489_c0_g2	F-EMI	F-EMII	3683.27806336421	18068.1284670233	9437.21822482783	-2.29432570003828	0.554395151256707	-4.13843031425777	3.49690048685349e-05	0.00136076169687683	207.707	638.792	2682.388	0.870	1040.566	1.800	108.980	2.112	15.373	1.069	2091.902	21.736	1.396	484.706	8705.435	1.433	55.058	2.303	247.066	566.983	2733.399	40.439	0.776	98.492	420.278	6398.294	13.721	662.226	1.317	914.424	6.144	11.932	1.722	5131.146	1.570	XP_003603568.1	Q:2036-1620,S:21-159;86.331%ID;E:2.73e-64	11442284	oleosin Ara h 15.0101
TRINITY_DN10864_c0_g1	F-EMI	F-EMII	10.7790071851748	231.125830844593	98.9177366489422	-4.41929980489277	1.0687280702607	-4.13510220969001	3.54796689665022e-05	0.00137045669735229	0.990	25.293	55.713	27.369	13.494	20.205	0.852	38.037	68.328	17.945	60.936	37.350	15.847	3.491	63.783	39.256	0.406	17.715	0.821	6.011	26.801	48.804	9.824	1.438	3.890	65.172	30.182	48.747	40.036	8.473	14.215	70.732	17.982	69.012	26.221	XP_039684057.1	Q:3-332,S:1426-1487;54.545%ID;E:5.45e-15	11437949	ABC transporter C family member 5-like
TRINITY_DN9376_c0_g1	F-EMI	F-EMII	38.4712045591444	137.98354186947	78.2761394832747	-1.83787523009514	0.447023066842259	-4.11136553439573	3.93325919737192e-05	0.00149339041102375	2.152	5.399	8.766	3.918	10.702	0.211	1.345	1.166	0.253	0.118	5.795	1.624	0.417	5.451	1.449	0.469	1.365	7.678	4.132	3.442	3.802	1.017	0.521	4.548	8.434	2.799	23.627	3.316	0.784	9.353	1.938	2.522	0.188	1.417	0.986	XP_013452179.1	Q:1721-1098,S:88-295;81.731%ID;E:6.64e-122	25496404	protein DETOXIFICATION 35 isoform X2
TRINITY_DN7279_c0_g1	F-EMI	F-EMII	1855.85055807817	5109.7595402815	3157.4141509595	-1.46086857573275	0.355369849333067	-4.11083995582181	3.94222390798839e-05	0.00149339041102375	61.848	143.629	147.365	1.105	92.588	0.000	55.385	5.007	6.542	0.051	224.900	2.448	0.027	112.074	1.696	0.627	32.648	1.050	121.566	56.506	159.509	3.334	0.201	64.402	105.222	269.670	4.564	48.284	0.973	112.097	3.610	1.827	0.020	300.094	0.183	XP_013448904.2	Q:2456-1878,S:112-304;89.119%ID;E:2.73e-115	25498523	protein SRG1
TRINITY_DN40592_c0_g1	F-EMI	F-EMII	539.274134838052	250.249495428821	423.66427907436	1.09384393192732	0.266261293221884	4.10815976551195	3.98824188471143e-05	0.00150357675466543	25.138	8.370	5.627	6.591	6.772	5.842	23.908	8.471	6.699	8.751	8.821	5.514	6.287	13.767	6.147	10.227	26.405	15.302	13.215	12.759	4.414	4.559	8.747	20.050	11.433	3.296	6.677	6.403	5.640	8.831	4.814	4.034	6.353	2.750	7.380	XP_024633888.1	Q:1103-705,S:148-237;65.414%ID;E:5.67e-64	11421937	putative tRNA (cytidine(34)-2'-O)-methyltransferase isoform X1
TRINITY_DN23365_c0_g1	F-EMI	F-EMII	2482.16521863881	351.985894187441	1630.09348885826	2.81426479116738	0.685534665385396	4.10521149880181	4.03945132313826e-05	0.00151923957538413	46.241	4.586	1.062	100.252	5.958	17.044	37.595	80.843	158.612	10.103	2.061	100.331	26.152	13.985	1.173	112.859	120.874	44.534	90.916	74.467	5.818	71.396	35.162	185.202	75.707	8.552	69.324	66.299	86.351	39.378	38.969	81.949	36.052	2.442	13.846	XP_003612918.1	Q:2464-2994,S:121-297;90.395%ID;E:3.47e-90	11406269	mitochondrial carnitine/acylcarnitine carrier-like protein
TRINITY_DN11_c0_g4	F-EMI	F-EMII	488.824207118513	216.492417756252	379.891491373609	1.175795836733	0.287180317544409	4.09427723594314	4.23487348690125e-05	0.00158138826811341	10.222	3.751	2.895	5.315	3.916	37.434	7.258	3.656	2.352	17.322	2.142	4.851	15.029	4.114	2.484	4.662	10.981	5.915	7.102	7.753	2.898	4.068	4.703	13.369	5.011	1.958	7.774	8.030	7.508	8.075	8.753	6.287	31.810	2.340	28.616	XP_013460383.1	Q:4184-2610,S:48-542;82.095%ID;E:0.0	25491015	protein TIC110, chloroplastic
TRINITY_DN12336_c0_g1	F-EMI	F-EMII	3734.0027184296	588.195983215289	2475.68002434388	2.66367634020865	0.650993433213197	4.09170999937923	4.2820393369357e-05	0.00159521185819825	90.983	9.102	10.828	7.412	28.245	1.935	80.923	7.374	6.298	2.132	9.433	7.722	3.329	30.431	6.878	4.062	219.260	40.717	143.928	152.548	14.749	4.421	2.024	165.238	33.360	11.002	35.187	57.803	1.824	30.002	56.635	4.270	1.302	17.326	4.280	XP_003629329.1	Q:1642-1280,S:56-176;88.430%ID;E:8.00e-64	11411225	uncharacterized protein LOC11411225
TRINITY_DN3233_c0_g1	F-EMI	F-EMII	1523.95079121997	359.09312164407	1058.00772338961	2.08039167643435	0.508847069033641	4.08844189745506	4.34280287128575e-05	0.00161402373379393	30.631	4.967	3.099	4.005	12.557	0.568	25.298	6.032	5.245	0.723	3.511	3.729	0.335	11.505	0.782	2.890	54.010	14.306	28.988	33.549	6.359	1.838	0.140	40.916	11.084	2.478	8.300	16.887	0.637	12.957	7.891	2.037	0.215	1.832	0.545	XP_003612322.1	Q:2929-2555,S:58-184;79.528%ID;E:1.19e-47	11405453	G2/mitotic-specific cyclin-1
TRINITY_DN4351_c0_g1	F-EMI	F-EMII	936.652991774288	2249.6149699307	1461.83778303685	-1.2627263571312	0.309173110712618	-4.08420497571966	4.4227977998459e-05	0.0016398774578155	24.080	67.481	79.210	53.033	55.849	47.909	28.761	76.730	77.308	86.196	78.676	74.231	63.035	44.769	53.229	89.979	22.700	28.895	26.195	28.676	56.580	92.890	110.433	19.078	43.612	97.439	31.882	42.033	70.246	49.862	35.349	74.812	77.362	81.554	34.745	XP_024637787.1	Q:1192-1902,S:1-237;89.873%ID;E:8.50e-141	11410253	uncharacterized protein At1g01500
TRINITY_DN150_c0_g1	F-EMI	F-EMII	211.133143825235	2625.47182095687	1176.86861467789	-3.63613253012901	0.891309600421492	-4.07953928512552	4.51250438091852e-05	0.00166920191464518	4.964	70.667	783.196	0.089	33.984	2.707	5.083	0.105	1.711	0.686	484.366	1.084	1.982	13.864	10498.640	0.000	1.198	0.554	3.871	134.091	161.951	1.327	1.167	1.169	12.946	5309.739	0.095	10.688	0.069	30.207	0.018	0.237	1.608	4397.804	1.545	XP_013465225.1	Q:2443-2132,S:409-519;76.577%ID;E:3.23e-34	25487771	seed biotin-containing protein SBP65
TRINITY_DN3233_c0_g2	F-EMI	F-EMII	1142.10079172526	234.683820434659	779.13400320902	2.27675859572342	0.558682757739208	4.07522617117568	4.5969646643337e-05	0.00169247966014028	33.941	5.484	3.305	3.064	8.339	6.111	31.229	5.598	3.800	3.952	4.109	3.448	0.278	12.491	0.651	2.162	72.195	13.272	57.761	51.545	5.900	1.973	6.136	63.642	15.208	1.781	13.977	20.772	0.594	10.270	7.608	1.792	3.076	4.397	1.820	XP_003629162.1	Q:1869-634,S:1-384;75.476%ID;E:0.0	11441109	G2/mitotic-specific cyclin-2
TRINITY_DN12004_c1_g1	F-EMI	F-EMII	221.243914379931	53.8966675707755	154.305015656269	2.00853174749719	0.492977769355803	4.07428462772638	4.615600458018e-05	0.00169319370200827	14.185	2.013	0.557	31.289	4.070	0.000	10.056	9.835	6.037	0.000	0.965	4.095	0.000	4.303	0.372	9.832	16.524	28.055	16.167	15.204	2.068	0.976	0.000	31.807	9.892	0.495	11.265	4.026	3.498	5.851	33.036	8.018	0.091	0.129	0.000	XP_003630420.1	Q:818-558,S:402-486;78.409%ID;E:1.72e-32	11441033	patellin-3
TRINITY_DN9636_c0_g2	F-EMI	F-EMII	719.990473775238	2149.94555832514	1291.9725075952	-1.57845190013956	0.387441388939702	-4.07404047476512	4.62044461651006e-05	0.00169319370200827	49.867	88.630	66.527	171.586	127.580	211.776	23.788	183.865	200.266	674.320	148.678	146.379	361.183	132.302	21.834	200.338	44.103	93.681	48.004	46.617	40.553	171.708	601.132	71.087	110.250	54.571	97.631	104.912	154.053	93.116	181.052	192.575	542.645	40.872	802.256	XP_013456077.1	Q:727-1746,S:62-356;76.176%ID;E:5.47e-165	25492475	glutelin type-D 1
TRINITY_DN16132_c0_g1	F-EMI	F-EMII	737.92165386053	322.857820339332	571.896120452051	1.18969610332117	0.29230214649629	4.07009020488418	4.69949378765379e-05	0.00171815678687687	223.856	94.163	68.582	231.434	121.796	133.589	235.987	312.269	162.478	126.264	62.972	224.584	69.937	129.828	65.478	90.724	333.031	476.331	190.707	180.260	93.214	67.370	49.314	308.196	186.345	55.361	370.457	196.991	72.563	125.657	719.530	176.299	100.018	40.307	47.242	XP_024637698.2	Q:488-345,S:89-136;97.917%ID;E:1.08e-26	11409321	histone H3.3
TRINITY_DN9301_c0_g1	F-EMI	F-EMII	165.984909519066	3.88453263348868	101.144758764835	5.26097146902763	1.2932777096496	4.06793639894484	4.74313225217396e-05	0.00173008775258531	2.309	0.000	0.000	0.000	0.049	1.535	12.123	0.000	0.069	1.010	0.000	0.063	0.040	0.306	0.000	0.000	5.180	0.158	1.975	1.374	0.169	0.000	0.791	16.278	9.505	0.161	5.165	0.098	0.000	1.809	0.192	0.167	0.920	0.000	0.151	XP_003592419.3	Q:1723-230,S:1-499;84.970%ID;E:0.0	11417334	sugar transport protein 13
TRINITY_DN6855_c1_g1	F-EMI	F-EMII	813.136166631247	2478.23503268292	1479.17571305192	-1.6068248071659	0.395395529759429	-4.06384161233068	4.82715880610574e-05	0.00175666119423121	24.667	77.543	110.437	26.652	61.252	20.253	25.134	17.850	17.107	23.480	115.709	35.187	21.646	45.774	39.757	20.456	15.859	16.226	28.081	24.036	67.414	19.913	14.084	26.213	52.849	110.131	22.217	29.476	20.498	58.573	19.231	26.697	17.721	114.585	15.814	XP_039686175.1	Q:1946-960,S:21-349;93.009%ID;E:0.0	11430366	uncharacterized protein LOC11430366 isoform X1
TRINITY_DN5020_c0_g1	F-EMI	F-EMII	785.537150588302	147.128411226032	530.173654843394	2.40763595363153	0.592974182325364	4.06027113050677	4.90157636456898e-05	0.00177962314151014	42.285	6.221	3.506	3.717	12.535	6.260	39.622	5.312	5.209	1.602	6.293	7.706	3.599	14.808	0.752	4.755	93.742	19.741	42.343	41.310	7.195	5.387	7.092	49.377	7.164	1.652	10.432	15.451	1.381	7.161	1.996	3.102	2.703	1.091	3.160	.	.	.	.
TRINITY_DN17103_c0_g1	F-EMI	F-EMII	264.92146674883	1005.77062874384	561.261131546832	-1.92362782230187	0.47446077626987	-4.05434530842593	5.02749062042677e-05	0.00182113318073109	11.476	43.153	40.373	15.950	33.163	2.959	12.832	14.043	11.315	1.874	42.212	20.992	2.895	28.292	12.852	13.028	6.140	7.522	11.505	9.198	28.201	14.878	5.558	14.383	40.315	64.250	45.653	36.112	22.847	37.234	14.597	33.210	2.831	29.959	2.323	XP_039682528.1	Q:509-2053,S:1-507;76.030%ID;E:0.0	25479619	protein O-glucosyltransferase 1
TRINITY_DN147742_c0_g1	F-EMI	F-EMII	485.523224539526	77.9178296509432	322.481066584093	2.61610737915446	0.64588040807435	4.05045167255377	5.11188666065864e-05	0.00184744759062562	57.624	3.134	6.890	30.942	5.282	17.065	43.919	33.877	70.839	32.926	7.105	38.632	45.651	14.164	1.367	46.217	63.892	79.820	84.882	48.457	6.902	15.401	48.160	61.748	12.426	7.758	28.029	32.526	51.483	11.008	24.646	31.192	29.625	5.644	50.934	.	.	.	.
TRINITY_DN33585_c0_g2	F-EMI	F-EMII	42298.0064380584	7550.79340773841	28399.1212259304	2.48559871048843	0.61509217940875	4.04101823059706	5.32196205270259e-05	0.00191306034113731	6402.887	558.515	13.555	46.237	968.201	0.346	8512.099	66.207	149.075	0.000	63.169	511.176	0.000	2705.924	134.251	12.084	12581.465	333.679	3096.527	4964.636	89.519	49.112	0.000	7502.011	3362.582	25.133	1461.788	141.712	6.429	1087.118	269.134	119.778	0.317	0.000	0.000	XP_003603893.2	Q:650-453,S:99-164;69.697%ID;E:1.86e-22	11417240	uncharacterized protein LOC11417240
TRINITY_DN1798_c0_g1	F-EMI	F-EMII	1305.63751091696	3036.91255836276	1998.14752989528	-1.2166220780343	0.301174377868442	-4.03959356252324	5.35439057636059e-05	0.00191306034113731	16.327	41.089	77.122	4.745	34.170	26.729	16.567	6.755	10.032	40.900	77.149	5.439	25.690	26.168	85.130	6.121	13.921	12.032	9.013	9.950	20.853	6.373	24.832	11.503	27.236	91.336	8.227	36.401	12.457	34.937	12.403	13.665	23.075	39.260	5.960	XP_024626561.1	Q:5790-4828,S:1214-1497;42.814%ID;E:5.91e-57	112416561	uncharacterized protein LOC112416561
TRINITY_DN3382_c0_g1	F-EMI	F-EMII	3760.22889122894	987.953777467593	2651.3188457244	1.92578756311415	0.476790336533146	4.03906584415491	5.36645003779373e-05	0.00191306034113731	80.498	14.676	4.827	670.237	19.115	1020.729	102.314	522.478	894.107	1049.851	1.764	691.000	975.200	39.923	7.856	794.630	141.902	396.877	106.099	122.108	7.210	817.163	1085.799	182.589	114.764	2.798	747.000	830.627	1070.795	48.208	227.337	873.989	1124.593	1.952	549.182	XP_003589348.2	Q:1654-2295,S:194-364;74.299%ID;E:6.89e-91	11414263	cysteine proteinase 15A
TRINITY_DN11259_c0_g1	F-EMI	F-EMII	49.9552417095263	3403.6600654507	1391.437171206	-6.09034326888087	1.50839302933776	-4.03763684293527	5.39923501440491e-05	0.00192033256174435	5.072	337.038	2730.415	0.000	205.720	1.014	3.745	0.616	5.076	0.401	2523.624	1.681	0.785	35.019	9872.548	0.227	0.357	0.481	2.838	17.744	279.756	4.611	0.503	1.491	46.274	5391.651	1.260	8.930	0.509	121.535	0.230	0.935	0.771	3573.680	0.787	XP_003593775.2	Q:206-802,S:4-180;77.228%ID;E:5.54e-127	11441296	oil body-associated protein 2A
TRINITY_DN61585_c0_g1	F-EMI	F-EMII	2388.63939730225	5337.26637171256	3568.09018706638	-1.15931768529242	0.287197278890971	-4.03665971268667	5.4217620527382e-05	0.00192033256174435	29.870	62.989	57.840	14.366	54.137	14.818	27.809	13.968	13.380	13.860	70.311	13.542	20.134	45.321	21.956	8.350	20.649	11.772	34.636	34.702	60.277	21.658	18.773	28.067	47.597	70.094	19.065	26.056	11.470	49.522	12.911	12.467	18.725	56.821	17.693	XP_039685397.1	Q:5339-3795,S:1-515;91.068%ID;E:0.0	11412401	uncharacterized protein LOC11412401 isoform X2
TRINITY_DN9696_c0_g1	F-EMI	F-EMII	411.252516973678	103.544933253393	288.169483485564	1.97009221246355	0.488059178259606	4.03658470165194	5.42349505384193e-05	0.00192033256174435	22.575	3.205	1.929	2.489	2.947	1.204	27.890	2.763	1.721	0.627	1.536	2.981	4.190	7.855	2.483	5.222	18.129	4.784	27.371	24.064	3.453	2.239	11.117	33.932	14.385	0.562	9.434	5.126	3.327	9.098	2.844	2.833	5.052	0.820	5.317	XP_024639070.1	Q:1419-529,S:1-301;64.052%ID;E:2.89e-109	11430294	RNA-binding protein CP31B, chloroplastic isoform X2
TRINITY_DN7055_c1_g1	F-EMI	F-EMII	1064.99915351301	3405.16342119704	2001.06486058662	-1.67613257249097	0.415434085752137	-4.03465346242919	5.46829413733139e-05	0.00193184386815701	23.102	117.788	163.077	134.185	109.319	16.655	30.447	124.207	109.929	21.979	202.651	120.172	25.715	66.043	131.964	128.102	39.724	95.784	61.334	65.619	157.284	77.396	71.309	18.098	51.446	198.368	72.998	38.256	51.029	61.179	88.749	108.649	35.647	171.026	19.327	XP_003630404.1	Q:1876-2577,S:255-425;70.513%ID;E:3.92e-91	11443106	alcohol dehydrogenase
TRINITY_DN10385_c0_g1	F-EMI	F-EMII	597.500519896776	165.724999849419	424.790311877833	1.83828139885466	0.456395769455031	4.02782304719803	5.62956870347923e-05	0.00198435985621966	71.575	14.397	4.942	516.275	24.424	1389.606	72.883	429.457	821.248	1274.659	3.438	733.068	976.609	32.028	8.847	482.633	115.843	338.727	66.664	77.684	8.662	401.705	833.817	162.564	52.174	3.846	499.171	398.563	552.729	26.571	178.534	716.140	1178.526	3.343	681.466	.	.	.	.
TRINITY_DN6820_c0_g1	F-EMI	F-EMII	1162.52690971895	133.847248246133	751.055045129822	3.11724692110658	0.774617161892721	4.02424200554738	5.71591164072869e-05	0.00200580015410482	42.428	9.447	16.425	149.960	12.261	8.179	54.570	223.368	375.879	29.198	6.534	194.450	18.103	12.714	21.909	135.769	208.789	116.243	35.054	82.890	25.653	185.374	6.238	3.892	2.970	1.589	13.473	9.688	11.508	16.867	42.977	152.230	5.893	23.578	73.856	XP_013464784.1	Q:984-721,S:2-89;87.500%ID;E:1.78e-44	25488438	uncharacterized protein LOC25488438
TRINITY_DN19300_c0_g1	F-EMI	F-EMII	16915.426758358	122404.643218861	59111.1133425594	-2.85524049463485	0.709911527925708	-4.02196665685595	5.77142293330045e-05	0.00202076926357275	463.536	2831.957	5192.547	27.432	2599.366	22.745	356.904	37.536	124.886	20.411	4780.388	63.998	26.136	1196.567	5894.047	24.732	91.796	26.857	404.160	296.008	2591.163	77.684	27.369	149.787	788.225	6411.961	35.756	352.508	20.709	1644.988	22.205	40.171	24.747	5388.399	22.530	XP_024642428.1	Q:1975-2637,S:117-338;94.595%ID;E:8.21e-141	25495223	protein ANTHESIS POMOTING FACTOR 1
TRINITY_DN1694_c0_g2	F-EMI	F-EMII	1209.41437256606	481.311355998416	918.173165939004	1.32210968795796	0.329375817947175	4.01398528950295	5.97020689036076e-05	0.00208110027767986	16.016	4.377	0.788	13.225	5.563	67.273	16.417	12.571	11.204	46.786	0.421	9.222	48.499	8.617	0.579	4.138	19.066	9.784	22.092	24.735	7.317	14.181	146.431	17.921	14.419	3.763	13.231	9.626	6.230	7.259	9.063	9.634	104.284	1.206	80.543	XP_024631024.1	Q:3473-1233,S:67-771;75.397%ID;E:0.0	11429820	centrosome-associated protein CEP250
TRINITY_DN4598_c0_g1	F-EMI	F-EMII	1811.02945717918	4126.22715315927	2737.10853557122	-1.18733607274124	0.296826011795457	-4.00010789337234	6.33136111083009e-05	0.00218279228121403	32.520	64.245	70.645	51.701	67.097	21.386	26.987	57.127	54.147	27.323	63.914	49.194	23.072	48.472	18.257	57.637	20.436	56.207	21.227	20.800	31.244	37.901	12.318	20.600	28.563	42.470	51.155	39.317	58.032	41.038	56.120	45.311	24.351	33.431	20.929	XP_039683410.1	Q:4305-4979,S:642-866;96.889%ID;E:1.08e-132	11415020	4-alpha-glucanotransferase DPE2
TRINITY_DN8811_c0_g3	F-EMI	F-EMII	3.07058169012736	245.011812290435	99.8470739302506	-6.33162437035738	1.58359637595576	-3.99825641589764	6.38108031479839e-05	0.0021903267167892	0.187	29.547	98.127	66.470	13.097	66.585	0.492	46.356	107.390	77.299	96.096	50.016	77.786	3.057	324.089	118.229	0.000	8.531	0.646	4.644	26.407	151.474	92.159	1.334	1.891	115.131	16.800	27.325	143.140	4.956	38.857	108.561	96.418	121.830	78.124	XP_003626132.1	Q:639-478,S:1-54;100.000%ID;E:4.77e-19	11435303	hydrophobic protein LTI6B
TRINITY_DN6870_c0_g1	F-EMI	F-EMII	441.272597702862	37.2177612554535	279.650663123899	3.55654564532727	0.890902865570259	3.99206892555088	6.54993274908991e-05	0.00224338764157827	9.850	2.077	0.000	4815.763	26.935	0.000	33.009	866.511	9.723	0.000	0.000	750.455	0.083	3.941	0.000	61.352	68.946	22869.672	4.002	13.205	1.182	61.338	0.069	56.954	1.345	0.341	20967.625	343.284	241.985	3.034	7054.162	9086.589	0.000	0.000	0.193	XP_013455969.1	Q:450-866,S:70-204;39.860%ID;E:1.35e-27	25492409	ribonuclease DdI
TRINITY_DN74053_c0_g1	F-EMI	F-EMII	1118.39551562306	555.979976393548	893.429299931252	1.00784632635571	0.252535342366681	3.99091199239876	6.5819703285751e-05	0.00224945990294629	69.940	34.913	18.193	18.690	38.658	0.715	72.288	17.827	9.989	0.608	16.468	18.239	0.428	40.611	3.357	14.376	100.073	70.159	65.180	49.927	34.208	6.253	0.178	69.205	36.709	6.408	36.244	35.605	5.175	33.658	23.763	13.141	0.428	9.830	0.438	XP_039687153.1	Q:203-493,S:1302-1398;56.701%ID;E:2.29e-27	112420178	uncharacterized protein LOC112420178
TRINITY_DN12301_c0_g1	F-EMI	F-EMII	34.2799348693898	133.497151221567	73.9668214102605	-1.95889323715608	0.490977920649814	-3.98977867388306	6.61349772957031e-05	0.00225533183962201	2.508	6.496	6.134	4.137	6.633	35.814	1.660	2.333	4.812	23.320	13.769	1.471	36.888	6.864	3.137	7.879	1.336	13.819	3.320	9.497	3.010	1.430	16.470	2.199	6.017	11.422	2.247	0.746	3.978	7.077	3.340	1.451	51.953	2.694	27.975	XP_039687405.1	Q:154-654,S:20-188;88.757%ID;E:1.09e-85	25489510	CBBY-like protein
TRINITY_DN28384_c0_g1	F-EMI	F-EMII	6298.72297142997	18641.6126535108	11235.8788442623	-1.56529894295051	0.392836250609323	-3.98460921191106	6.75912662112693e-05	0.00228748163860863	99.402	265.058	271.184	13.189	216.116	0.738	92.353	11.818	12.485	0.892	295.226	11.511	1.658	176.987	58.423	7.382	50.049	20.534	108.048	78.042	164.863	4.506	30.913	70.217	100.300	212.746	14.068	41.929	2.222	116.080	5.485	5.530	0.460	301.421	0.406	XP_003608318.2	Q:929-1198,S:33-122;73.333%ID;E:7.54e-38	11410393	branched-chain-amino-acid aminotransferase 6
TRINITY_DN15883_c0_g1	F-EMI	F-EMII	181.07746914176	86.6172263997499	143.293372044956	1.07362004758541	0.269836254229786	3.97878354281904	6.92687681889535e-05	0.00233185075952578	15.229	6.813	3.530	13.774	6.684	7.253	14.770	11.056	12.150	11.439	6.012	12.508	8.288	6.992	3.604	14.460	16.209	12.831	14.203	15.768	4.986	7.961	12.887	16.792	12.610	4.628	10.171	13.028	13.133	6.704	5.824	12.435	11.322	5.505	12.509	XP_013470298.1	Q:1052-615,S:51-188;76.027%ID;E:7.10e-66	25485595	UPF0307 protein PMI3641
TRINITY_DN14195_c0_g1	F-EMI	F-EMII	1389.67760240078	677.429155548244	1104.77822365977	1.03178661072572	0.25953414514823	3.97553320059845	7.02217460386451e-05	0.00235888049032808	44.419	16.153	5.328	6.922	18.409	4.770	50.332	6.572	4.708	4.822	7.418	7.759	8.297	24.683	2.007	11.959	37.910	14.698	47.671	41.333	18.089	7.774	7.265	33.518	38.899	3.735	12.496	9.391	8.884	30.741	10.981	8.893	8.608	3.031	8.898	XP_013442101.2	Q:1862-2170,S:113-215;91.262%ID;E:4.30e-57	25480870	50S ribosomal protein L6, chloroplastic
TRINITY_DN27263_c0_g1	F-EMI	F-EMII	1058.99129180649	75.3982893284633	665.55409081528	3.79667710575927	0.955901477688232	3.97182889071499	7.13229442074141e-05	0.00239076333877347	406.441	4.282	1.754	0.287	14.083	0.000	500.429	2.826	4.574	0.000	0.000	16.580	0.000	47.416	0.000	0.000	145.699	6.121	5.049	8.869	0.000	0.000	0.000	1.944	1.629	0.000	1.534	0.000	0.000	0.000	0.267	0.000	0.000	0.000	0.000	XP_024634942.2	Q:6-509,S:188-355;65.476%ID;E:2.31e-69	11428158	BURP domain-containing protein 9 isoform X2
TRINITY_DN6998_c0_g1	F-EMI	F-EMII	21.3985363975825	2343.17840676707	950.110484545376	-6.77605934950156	1.70830802987128	-3.96653251697946	7.29258303238249e-05	0.0024289554629679	0.815	138.988	1648.748	0.030	68.125	0.119	1.347	0.385	1.640	0.033	1266.639	1.084	0.105	8.399	582.963	7.723	0.059	0.456	0.554	3.425	183.996	1.969	0.029	0.033	6.868	1365.122	0.000	0.231	5.804	33.772	0.000	0.860	0.105	1076.025	0.053	XP_039683852.1	Q:1296-331,S:352-667;45.122%ID;E:2.25e-77	112416600	uncharacterized protein LOC112416600
TRINITY_DN782_c1_g1	F-EMI	F-EMII	9696.36375915262	31958.4969163877	18601.2170220467	-1.72063448713761	0.434650778581402	-3.95865962268227	7.53715608147254e-05	0.00249456064751221	313.810	1057.462	766.240	12.145	872.888	3.226	350.559	6.281	47.726	3.090	1111.206	30.792	4.180	630.360	1119.001	9.479	165.800	4.516	446.572	141.896	700.142	28.574	1.778	236.232	566.577	1210.553	18.550	76.390	1.329	592.436	3.995	13.339	4.460	1226.005	0.541	XP_003623359.1	Q:3005-2754,S:22-110;70.787%ID;E:8.84e-33	11412329	ferritin-1, chloroplastic
TRINITY_DN1551_c0_g1	F-EMI	F-EMII	653.322398005278	321.353175303295	520.534708924485	1.01667713543192	0.25687249827927	3.95790574017229	7.56097820767583e-05	0.00249718778157293	22.160	9.168	5.863	6.678	11.539	0.975	21.179	5.196	5.955	1.092	4.656	6.225	1.262	12.870	1.106	5.171	27.846	10.349	13.664	16.535	8.390	2.573	0.602	21.190	11.026	1.981	6.460	7.621	2.389	11.567	4.169	2.589	1.679	1.610	1.155	XP_024638608.1	Q:1391-1774,S:1405-1537;68.148%ID;E:3.52e-45	11416915	uncharacterized protein LOC11416915
TRINITY_DN1341_c0_g1	F-EMI	F-EMII	347.984060151531	850.065740812393	548.816732415876	-1.28488040567399	0.325001520105962	-3.9534596799888	7.70292491365195e-05	0.00253589430417879	3.419	8.701	17.756	18.675	8.636	27.890	3.286	16.587	21.474	40.733	18.650	15.905	34.988	5.699	18.780	19.012	2.837	13.104	8.312	8.474	14.164	18.767	75.059	2.960	7.408	27.811	15.651	14.862	17.614	8.082	16.291	14.642	41.169	32.360	49.450	XP_013457757.1	Q:6378-4462,S:24-664;79.348%ID;E:0.0	25493724	L-type lectin-domain containing receptor kinase S.1
TRINITY_DN7583_c0_g1	F-EMI	F-EMII	582.052725255562	1165.99138220738	815.628188036289	-1.00051882487237	0.253192660474545	-3.95161069439039	7.76269505070317e-05	0.00254775216893747	18.990	38.319	38.604	27.601	31.290	23.889	21.831	28.440	28.082	30.029	42.495	22.409	23.226	32.840	33.722	32.403	16.256	23.850	25.068	27.455	42.034	30.918	33.894	21.245	39.763	65.355	23.456	22.232	32.405	38.623	10.760	30.129	23.767	44.621	21.208	XP_039684052.1	Q:1985-1209,S:1-259;73.208%ID;E:1.02e-119	25499775	uncharacterized protein LOC25499775
TRINITY_DN2309_c0_g1	F-EMI	F-EMII	2075.6264981637	238.187751131846	1340.65099935096	3.11678280155485	0.788882861774842	3.95088162334096	7.78638325562787e-05	0.00255020273253595	55.729	1.983	0.324	0.237	4.527	0.237	55.535	0.387	0.183	0.033	0.767	1.927	0.035	14.418	0.000	0.033	108.768	5.742	82.616	92.484	2.405	1.414	0.000	105.548	31.924	0.143	19.173	15.853	0.137	13.057	2.090	2.545	0.053	0.075	0.000	XP_003611307.1	Q:580-1011,S:15-160;80.272%ID;E:3.56e-65	11438432	probable pectinesterase 68 isoform X1
TRINITY_DN557_c0_g1	F-EMI	F-EMII	13039.3432705423	5283.32104762763	9936.93438137646	1.30268054117742	0.329904652883252	3.94865767970366	7.85906418308804e-05	0.00256865588404007	266.481	81.545	25.207	67.559	91.771	35.312	302.889	56.053	47.278	38.117	28.983	76.686	48.689	162.788	22.593	63.915	380.135	84.386	275.167	216.018	56.981	46.424	39.303	332.140	194.435	25.745	101.430	67.755	53.264	157.899	95.535	56.651	21.321	19.144	37.542	XP_013457588.1	Q:402-1397,S:34-323;78.916%ID;E:0.0	25493591	glutamate dehydrogenase 2
TRINITY_DN10172_c0_g3	F-EMI	F-EMII	39.7807235995531	5478.40156458961	2215.22905999557	-7.10576556262716	1.80557475846078	-3.93545907159485	8.30378153015527e-05	0.00270276913945282	9.019	1607.332	2281.933	0.145	1563.867	23.166	9.281	0.282	39.330	9.298	1934.270	10.462	16.916	17.394	11265.593	0.310	1.839	8.206	11.244	899.354	16918.814	64.800	6.459	1.455	65.836	7498.504	0.000	11.200	0.321	514.207	1.024	5.038	12.060	52660.618	13.394	XP_003623947.3	Q:728-414,S:4-115;62.500%ID;E:1.25e-40	11442152	Bowman-Birk type proteinase inhibitor
TRINITY_DN12127_c0_g1	F-EMI	F-EMII	1551.48520823626	273.053169250055	1040.11239264178	2.50136489411963	0.636595387361594	3.92928529452072	8.5198709726502e-05	0.00274469040084086	31.616	4.167	1.801	3.607	7.713	0.799	28.897	4.697	3.310	0.809	3.631	3.286	0.207	11.362	1.086	1.880	77.617	18.952	33.837	44.517	5.184	1.309	0.222	62.666	11.489	1.619	12.853	22.821	0.766	10.963	9.182	1.786	0.510	2.510	0.269	XP_003619860.3	Q:2896-2192,S:1-229;65.370%ID;E:1.14e-90	11414636	cell division cycle-associated 7-like protein isoform X1
TRINITY_DN420_c0_g1	F-EMI	F-EMII	3205.97491504439	453.435136168958	2104.95900349421	2.81852557351285	0.718250733775404	3.92415272407393	8.70355103373064e-05	0.00279241889390366	50.597	4.069	3.618	2.219	13.732	0.040	45.775	3.447	3.935	0.178	4.764	2.885	0.118	16.626	0.337	2.007	131.156	17.359	52.978	80.311	8.449	2.084	0.020	90.480	16.069	2.343	21.323	32.957	1.254	16.849	6.515	1.525	0.177	2.605	0.036	XP_024638226.1	Q:1225-3252,S:1-677;93.520%ID;E:0.0	25493657	scarecrow-like protein 28
TRINITY_DN1991_c0_g1	F-EMI	F-EMII	842.127667608158	2518.54072691201	1512.6928913297	-1.57978282653294	0.403101722845208	-3.9190674140075	8.88922510718695e-05	0.00284039650223752	10.648	28.270	39.800	2.844	24.029	16.026	9.483	3.470	7.133	12.915	87.249	3.227	23.806	19.073	13.510	6.866	5.499	3.355	9.713	8.378	43.355	9.699	42.572	6.378	24.310	72.631	3.865	14.013	15.578	30.155	2.383	6.569	57.104	57.347	16.527	XP_003611453.1	Q:6206-5361,S:324-605;92.199%ID;E:2.43e-169	11436519	protein NRT1/ PTR FAMILY 7.3
TRINITY_DN30234_c0_g1	F-EMI	F-EMII	500.362854711452	119.12142002613	347.866280837324	2.05772830288564	0.525650609835971	3.91463124817405	9.05424763278198e-05	0.00288141350273209	13.290	2.087	1.134	1.182	3.402	0.000	10.015	1.261	1.423	0.166	1.623	1.208	0.000	4.589	0.179	0.985	20.849	6.695	13.200	12.175	1.127	0.611	0.146	16.423	4.223	0.178	3.804	5.588	0.171	2.959	3.069	0.740	0.197	1.056	0.000	XP_003607307.1	Q:1452-1225,S:46-121;92.105%ID;E:2.48e-42	11438138	ubiquitin-conjugating enzyme E2 20
TRINITY_DN3527_c0_g4	F-EMI	F-EMII	757.024994527222	371.928812016214	602.986521522819	1.01710440189162	0.260038194980331	3.91136541294849	9.17757940346489e-05	0.00291476213741155	52.611	17.154	16.977	38.239	19.911	15.478	47.332	36.352	24.085	13.085	16.056	31.918	18.151	26.422	27.025	38.000	40.505	54.754	57.144	46.060	16.078	26.128	13.591	52.509	46.628	19.708	42.511	27.815	30.999	30.899	38.811	30.495	22.582	16.090	21.603	XP_003630125.1	Q:238-1203,S:1-324;92.355%ID;E:0.0	11439953	S-adenosylmethionine carrier 1, chloroplastic/mitochondrial
TRINITY_DN447_c2_g2	F-EMI	F-EMII	544.497164677205	96.2764295145851	365.208870612157	2.48439608248545	0.636347073535967	3.90415260131628	9.45561069185639e-05	0.00297899109592534	27.978	3.390	4.150	2.188	10.081	1.584	31.376	2.481	2.459	1.797	5.520	3.071	0.875	10.350	0.299	1.026	61.356	11.788	37.194	43.171	4.658	0.808	0.364	64.243	10.781	2.981	13.804	15.269	0.662	10.861	7.383	2.104	1.369	3.713	0.336	XP_013459167.1	Q:1247-174,S:1-365;82.016%ID;E:0.0	25488761	uncharacterized protein LOC25488761 isoform X1
TRINITY_DN2753_c0_g2	F-EMI	F-EMII	679.574030127581	1375.53295791366	957.957601242014	-1.01474585903855	0.259959724255536	-3.90347336282396	9.48219905153661e-05	0.00298139302578414	21.194	37.723	43.031	26.659	31.566	18.422	16.894	14.287	19.433	19.083	34.059	27.291	27.794	29.799	112.451	124.152	15.777	5.943	14.844	16.477	24.680	15.687	9.681	21.433	27.723	86.871	17.712	19.666	74.789	30.043	11.818	28.871	52.814	44.893	28.547	XP_039683623.1	Q:2638-1952,S:104-366;67.547%ID;E:1.96e-128	11421666	protein trichome birefringence
TRINITY_DN22271_c0_g1	F-EMI	F-EMII	930.918818453665	456.390367348154	741.10743801146	1.0229442437105	0.262309654786865	3.89975826296473	9.6288778092167e-05	0.00302146882312766	37.922	12.136	6.876	16.753	11.849	63.271	31.460	12.205	15.724	49.528	4.541	11.349	47.787	17.491	0.070	29.971	26.684	17.167	21.336	25.919	4.970	7.415	10.791	24.069	17.247	2.430	8.965	5.430	18.219	18.831	14.338	9.249	63.666	1.815	43.273	XP_013445984.1	Q:1050-307,S:134-381;94.355%ID;E:2.03e-130	25501340	NADPH-dependent alkenal/one oxidoreductase, chloroplastic
TRINITY_DN10792_c0_g1	F-EMI	F-EMII	410.447687320169	1062.4877656443	671.263718649821	-1.36925510948688	0.3512069534333	-3.89871298418619	9.67053188236234e-05	0.00302247379170215	6.552	15.070	14.130	22.113	19.503	340.287	4.286	7.774	1.519	304.562	8.520	2.682	132.209	10.050	2.676	52.587	4.914	12.313	2.920	4.257	10.070	2.347	47.010	6.177	13.972	7.739	5.206	9.518	20.044	16.304	10.798	4.386	256.452	3.466	213.609	XP_024628051.1	Q:5507-3753,S:1-594;69.371%ID;E:0.0	11418904	protein CHUP1, chloroplastic
TRINITY_DN9206_c0_g1	F-EMI	F-EMII	2653.94289217855	1298.11362973582	2111.61118720146	1.02864559432837	0.264141755413004	3.89429377691539	9.84852354059245e-05	0.00306096206563622	93.365	37.029	26.374	29.409	49.150	12.565	114.816	29.483	19.671	21.431	39.828	35.709	21.089	62.285	51.155	27.079	112.302	48.437	110.040	70.749	44.576	22.474	10.978	148.917	97.193	32.255	49.618	59.843	27.745	83.381	50.577	37.936	15.415	27.136	12.607	XP_013468062.1	Q:176-1366,S:20-340;67.337%ID;E:8.38e-171	25483892	ribosome production factor 2 homolog
TRINITY_DN11121_c0_g1	F-EMI	F-EMII	516.968981302727	149.371606549984	369.93003140163	1.77718365529054	0.456940504973481	3.88931083138205	0.000100529293641511	0.0031030539624937	10.042	1.667	0.771	10.346	2.646	7.846	7.386	6.851	6.740	9.568	1.238	7.363	8.856	3.744	0.000	11.397	12.082	7.921	9.461	10.662	1.083	5.409	6.524	14.555	7.860	0.192	5.710	4.509	10.684	2.800	6.202	6.206	9.633	0.403	7.544	XP_013464881.1	Q:3780-2671,S:1-367;86.702%ID;E:0.0	25487483	magnesium transporter MRS2-11, chloroplastic
TRINITY_DN16945_c0_g1	F-EMI	F-EMII	506.012933925921	1057.71318819175	726.693035632254	-1.06357668635108	0.273656425129087	-3.88654016016391	0.000101683110805722	0.00312218786128272	32.874	51.013	53.539	915.130	83.852	46.724	27.977	753.635	199.436	105.810	45.758	332.221	143.459	55.504	34.579	469.600	20.685	2178.973	28.351	30.130	40.319	86.696	32.940	25.532	44.553	44.526	206.177	83.256	74.915	54.857	144.096	92.328	111.209	27.313	106.533	XP_013461511.2	Q:628-236,S:79-209;91.603%ID;E:4.83e-60	25489829	probable chalcone--flavonone isomerase 3
TRINITY_DN21998_c0_g1	F-EMI	F-EMII	1507.64038362207	354.792591287025	1046.50126668805	2.08096560706053	0.535763276090043	3.88411393600406	0.000102703741183228	0.00314737917181585	27.019	3.654	0.041	0.579	3.410	22.248	29.434	0.207	0.116	14.740	0.176	1.644	0.578	11.549	0.000	1.956	44.366	0.851	17.312	14.276	5.749	0.760	15.575	35.736	14.639	0.045	4.360	3.034	1.789	8.262	1.517	0.969	16.995	0.189	5.520	XP_024626454.1	Q:1226-1882,S:98-316;76.471%ID;E:4.66e-124	11416326	uncharacterized protein LOC11416326
TRINITY_DN9497_c0_g1	F-EMI	F-EMII	1832.94734200366	495.372385956541	1297.91735958481	1.88487087978364	0.486019982379242	3.87817568849026	0.000105242705175672	0.00321891161102478	141.497	32.614	23.475	11.788	62.569	0.161	121.929	19.496	26.749	0.831	30.097	13.287	0.097	61.107	3.390	9.861	281.991	84.927	161.416	175.663	34.815	5.111	0.000	172.032	44.567	11.168	37.815	86.545	2.205	56.497	56.660	6.982	0.146	15.249	0.000	XP_013458408.1	Q:45-674,S:1-208;86.190%ID;E:1.49e-99	25494173	uncharacterized protein LOC25494173
TRINITY_DN5003_c0_g6	F-EMI	F-EMII	411.315203379016	2116.68145011585	1093.46170207375	-2.36241240799012	0.609871319818779	-3.87362437160039	0.000107228644721975	0.00326694093735305	12.632	83.172	69.723	228.412	48.477	64.704	10.601	215.448	254.170	30.443	47.743	300.915	53.797	22.550	108.411	421.930	10.679	191.120	13.655	15.115	57.671	361.368	37.212	9.113	22.693	72.530	269.112	171.828	338.746	29.028	200.036	360.762	56.101	107.705	39.619	XP_013458563.1	Q:2208-925,S:1-430;90.465%ID;E:0.0	25494274	UDP-glucuronate 4-epimerase 1
TRINITY_DN18122_c0_g1	F-EMI	F-EMII	810.0511495168	148.405879280899	545.39304142244	2.43849952430163	0.629977999029404	3.8707693412446	0.000108492411676415	0.00329905068465168	31.079	3.723	2.628	2.079	10.062	0.086	28.215	2.767	2.430	0.000	3.343	2.511	0.000	10.965	0.730	1.624	65.768	14.396	37.858	39.882	6.456	1.291	0.000	54.056	12.566	2.284	9.994	19.655	0.198	10.489	8.602	1.649	0.038	1.082	0.039	XP_013449731.1	Q:620-426,S:224-288;92.308%ID;E:1.08e-96	25499115	uncharacterized protein LOC25499115
TRINITY_DN7585_c0_g1	F-EMI	F-EMII	868.174560878887	200.461577021176	601.089367335803	2.10794547089853	0.544646902921365	3.87029736071569	0.00010870268065846	0.0032990634027638	22.792	4.643	2.176	3.336	6.305	0.475	24.342	3.517	3.465	0.814	4.975	3.291	0.262	9.738	0.765	2.908	50.899	10.837	31.552	35.428	5.707	2.323	0.468	50.112	10.800	3.347	10.756	14.827	1.335	9.701	6.042	1.684	0.505	5.007	0.713	XP_039685930.1	Q:412-1488,S:277-653;77.105%ID;E:0.0	25485357	uncharacterized protein LOC25485357 isoform X2
TRINITY_DN7627_c0_g3	F-EMI	F-EMII	280.78141545096	45.399863794459	186.628794788359	2.59263033564507	0.670626055823523	3.86598509427335	0.000110641695614276	0.00333210924305484	10.560	0.656	1.093	0.769	2.302	0.200	9.369	0.602	0.514	0.149	0.627	0.659	0.000	2.839	0.000	0.370	13.594	1.662	4.853	7.376	1.239	0.265	0.230	12.839	2.341	0.241	2.241	3.600	0.128	4.308	4.371	0.500	0.030	0.000	0.030	XP_003618715.1	Q:2085-661,S:1-484;72.323%ID;E:6.21e-147	11414486	protein WVD2-like 4
TRINITY_DN6885_c0_g1	F-EMI	F-EMII	1480.57531292058	448.828785929186	1067.87670212402	1.71661059908818	0.444082337724995	3.86552324481596	0.000110851290256197	0.00333210924305484	74.176	16.058	3.648	392.427	25.056	220.844	81.773	457.966	404.995	310.795	2.467	410.006	459.186	37.885	4.822	426.305	122.420	231.859	75.933	98.974	12.514	262.386	418.521	96.303	52.527	5.060	217.361	136.366	264.754	36.310	299.011	353.230	383.598	1.053	409.459	XP_013460972.1	Q:1414-1082,S:1-111;87.387%ID;E:2.69e-64	25489521	peptide methionine sulfoxide reductase
TRINITY_DN295_c1_g2	F-EMI	F-EMII	372.427386667495	76.1152160592269	253.902518424188	2.28498961193248	0.59228643461692	3.85791312848548	0.000114359276947099	0.00340978534802197	17.968	4.031	1.859	2.308	4.281	0.113	16.488	2.810	2.334	0.639	3.357	1.876	0.337	5.804	0.414	2.910	41.909	7.972	21.939	26.814	3.257	1.376	0.281	39.808	5.048	1.653	9.191	9.918	0.306	5.413	5.341	1.851	0.000	0.859	0.103	XP_003610071.2	Q:1486-263,S:366-735;71.569%ID;E:0.0	11441756	protein ALTERED PHOSPHATE STARVATION RESPONSE 1
TRINITY_DN4769_c0_g1	F-EMI	F-EMII	95.1021554929767	954.13491920618	438.715260978258	-3.3253541453985	0.862033375383584	-3.85757006672601	0.000114519856482132	0.00340978534802197	3.206	29.601	97.698	11.556	23.373	0.676	2.001	11.544	4.580	0.495	88.285	9.605	0.440	6.869	207.338	2.120	0.824	28.201	1.888	6.034	36.206	5.751	0.052	1.504	8.049	213.275	30.137	13.077	5.065	23.921	12.108	11.976	1.086	149.541	0.955	XP_003625810.1	Q:2032-3093,S:1-367;77.236%ID;E:2.14e-138	11442014	protein ABSCISIC ACID-INSENSITIVE 5
TRINITY_DN14984_c0_g1	F-EMI	F-EMII	298.878029553938	988.243894696225	574.624375610852	-1.72775845867533	0.447964243094159	-3.85691153995113	0.000114828694229759	0.0034125177731305	7.274	14.079	12.430	28.215	17.118	0.000	6.798	59.442	6.901	0.000	14.660	54.691	0.078	34.989	21.809	25.171	9.213	90.662	8.398	16.194	13.624	38.476	0.000	10.956	23.908	11.862	15.693	18.159	20.053	21.279	24.778	25.236	0.078	6.705	0.059	XP_013470246.1	Q:3170-2001,S:11-399;90.769%ID;E:0.0	25485556	cationic amino acid transporter 7, chloroplastic
TRINITY_DN5708_c0_g1	F-EMI	F-EMII	6247.84803650271	14130.6687470598	9400.97632072553	-1.17731860673288	0.305453020404456	-3.85433611091476	0.000116044085858559	0.00343564797322487	98.126	171.927	95.099	235.647	174.818	202.272	83.042	196.185	168.694	153.728	99.151	188.246	155.216	157.271	42.411	257.178	52.971	144.680	117.623	86.696	173.001	127.998	83.456	100.559	210.971	134.376	175.561	122.100	234.603	242.002	144.566	171.832	153.734	132.981	150.580	XP_039684761.1	Q:1998-1279,S:343-582;95.417%ID;E:2.40e-150	11413693	phosphoglucomutase, cytoplasmic
TRINITY_DN930_c0_g4	F-EMI	F-EMII	324.680579970281	18.4077678810005	202.171455134569	4.08738520629614	1.06093560977321	3.85262325879503	0.000116859118322009	0.00345327481041411	13.233	0.123	0.954	1.974	1.387	79.099	29.390	2.463	0.449	34.687	0.444	0.944	44.602	2.621	0.152	0.836	30.361	29.138	10.252	13.742	0.211	0.506	42.496	18.998	2.228	0.152	11.691	0.370	1.828	1.519	3.683	0.418	80.045	0.000	112.517	XP_013460425.1	Q:1145-399,S:1-249;89.960%ID;E:1.27e-148	25491055	expansin-A8
TRINITY_DN9734_c0_g1	F-EMI	F-EMII	567.223015662812	261.979805806853	445.125731720429	1.10727089940851	0.287598829768883	3.85005356349443	0.000118091996336646	0.00348315998950923	9.067	4.045	4.185	6.543	7.062	3.507	11.946	5.156	3.968	3.000	2.356	6.601	6.134	5.617	4.218	5.892	12.175	11.586	11.891	9.223	4.652	4.902	3.967	11.446	7.762	6.325	9.958	12.117	9.096	8.669	11.888	10.375	7.135	2.570	3.343	XP_003619086.1	Q:2976-2593,S:1-128;77.344%ID;E:5.52e-56	11428016	uncharacterized protein LOC11428016
TRINITY_DN327_c0_g1	F-EMI	F-EMII	176.348607521143	373.748158289562	255.308427828511	-1.0838070153737	0.281679621522723	-3.84765858997815	0.000119252080840849	0.00350422796803548	3.099	5.098	15.772	7.190	7.102	5.595	2.196	10.097	13.047	9.026	17.180	10.885	13.316	6.044	89.826	13.316	3.117	4.630	2.359	18.161	6.586	12.596	20.071	2.294	2.641	26.024	1.330	5.847	6.690	5.636	2.459	9.093	6.518	60.292	5.797	XP_003601189.1	Q:3622-2363,S:112-518;77.882%ID;E:0.0	11420166	C2 and GRAM domain-containing protein At5g50170
TRINITY_DN18523_c0_g1	F-EMI	F-EMII	1447.48058753266	259.243900281779	972.185912632306	2.47601436272252	0.64418127504244	3.84366087412181	0.000121212477604707	0.00355518910526791	38.092	5.288	4.426	2.595	13.407	2.920	36.411	4.731	3.584	2.417	6.636	3.188	0.039	14.406	0.482	2.615	97.464	16.621	40.391	60.246	8.297	1.883	2.720	60.283	14.483	2.320	13.985	24.855	0.306	14.155	8.399	2.047	1.859	4.846	0.570	XP_003629273.1	Q:1684-248,S:1-479;85.216%ID;E:0.0	11440153	protein POLLENLESS 3-LIKE 2
TRINITY_DN11097_c0_g1	F-EMI	F-EMII	1508.12344066362	404.821458905943	1066.80264796055	1.89405480263574	0.493076100968247	3.84130319623362	0.000122382836216907	0.00358283159807447	65.639	14.682	7.391	7.017	19.207	0.091	55.056	10.683	12.552	0.565	10.894	6.510	0.217	27.556	1.887	6.000	127.436	42.900	71.600	98.007	12.660	2.569	0.136	107.877	29.037	2.654	24.490	41.095	1.267	23.546	37.644	3.206	0.163	4.953	0.249	XP_013468646.1	Q:1126-494,S:73-298;62.069%ID;E:4.90e-68	25484386	nuclear polyadenylated RNA-binding protein 3 isoform X2
TRINITY_DN1139_c0_g1	F-EMI	F-EMII	6640.94169935558	1518.05192881731	4591.78579114027	2.12820781773693	0.554234813202783	3.83990281202034	0.000123083025881841	0.00359663243473685	68.529	13.195	5.541	11.239	19.207	2.991	61.401	15.322	11.922	6.021	8.160	18.897	0.571	29.316	1.646	10.962	162.805	37.328	79.901	111.120	12.686	6.167	6.116	148.161	35.776	3.477	36.287	37.948	2.856	28.023	47.787	10.887	5.796	4.148	1.756	XP_013463044.1	Q:2658-2083,S:124-313;78.238%ID;E:5.18e-95	25486320	patellin-4
TRINITY_DN46173_c0_g1	F-EMI	F-EMII	3426.03149248848	808.334944845284	2378.9528734312	2.08147997912532	0.542224110303318	3.83878167638276	0.000123646311956511	0.00360638899864252	93.666	15.327	12.802	11.207	30.539	4.241	70.891	15.009	15.835	2.877	13.804	8.508	5.348	36.670	4.784	8.895	181.647	55.006	88.804	124.995	16.511	4.568	3.123	132.443	30.873	8.701	30.241	59.621	1.910	34.050	37.384	4.375	3.213	10.165	2.470	XP_003617201.1	Q:1317-523,S:164-421;83.019%ID;E:1.70e-155	11432916	G2/mitotic-specific cyclin S13-7
TRINITY_DN35699_c0_g1	F-EMI	F-EMII	334.661827357125	138.358222902715	256.140385575361	1.26309969555004	0.329589700709934	3.83233970245225	0.000126930303899355	0.00367813222183597	11.089	4.379	1.198	4.052	7.346	41.342	14.324	4.917	3.803	35.417	2.497	4.773	34.995	6.307	0.332	3.877	15.534	8.328	10.518	9.201	3.412	1.569	16.839	12.623	12.759	0.825	6.579	4.437	1.974	10.905	2.872	3.995	41.291	1.896	25.740	XP_003624372.1	Q:201-671,S:1-157;75.472%ID;E:3.00e-43	11442396	uncharacterized protein LOC11442396
TRINITY_DN2706_c0_g3	F-EMI	F-EMII	1017.52192118569	421.713769972331	779.198660700349	1.26381327063323	0.329827858708436	3.83173597155243	0.000127242251650844	0.00367813222183597	25.366	7.661	4.762	34.394	9.630	92.746	24.060	25.919	35.916	86.254	3.777	46.898	72.836	13.922	7.891	40.386	32.839	33.203	26.106	30.205	6.704	33.869	77.042	34.198	20.266	12.529	45.186	28.212	37.228	19.136	39.569	41.922	86.190	14.770	69.884	XP_013459454.1	Q:669-2486,S:1-606;93.564%ID;E:0.0	25488847	probable methyltransferase PMT2
TRINITY_DN18971_c0_g1	F-EMI	F-EMII	2819.23136712324	359.590722720711	1835.37510936223	2.96748391029409	0.775527423168528	3.82640745077718	0.000130027003246518	0.00374387274366026	147.743	13.404	7.811	6.256	44.838	0.308	146.528	6.963	10.887	0.440	12.779	11.205	0.186	52.692	1.332	3.833	505.480	56.261	201.329	269.968	16.948	3.670	0.077	458.502	63.985	6.086	99.087	103.412	1.142	57.803	11.168	5.878	0.279	2.950	0.000	.	.	.	.
TRINITY_DN18416_c0_g1	F-EMI	F-EMII	308.720135209917	3072.48718151577	1414.22695373226	-3.31477572688211	0.866783793143733	-3.82422439494372	0.000131184397716708	0.00376704661076994	25.363	221.373	477.430	63.783	189.932	15.373	18.812	56.390	156.807	15.409	363.840	72.168	25.052	68.310	308.963	83.221	3.935	28.347	19.139	21.531	163.245	55.381	17.711	22.465	74.956	580.266	34.397	39.958	100.935	136.795	29.444	88.411	13.378	321.398	22.415	XP_003626611.1	Q:1438-770,S:1-229;85.217%ID;E:3.63e-114	11433358	NDR1/HIN1-like protein 12
TRINITY_DN16718_c0_g1	F-EMI	F-EMII	157.294807159672	512.50371581021	299.378370619887	-1.70071633763658	0.444749561035075	-3.82398654577301	0.000131311083436291	0.00376704661076994	4.961	15.184	18.737	61.085	12.830	63.871	4.448	65.208	111.383	84.852	19.472	64.812	81.154	9.565	14.912	66.059	2.912	32.241	3.737	5.170	9.980	57.807	190.672	4.608	6.212	15.666	46.310	50.575	70.083	6.726	14.150	56.311	73.605	18.558	61.959	XP_024637469.1	Q:1354-2913,S:43-534;83.491%ID;E:0.0	11445112	protein IQ-DOMAIN 14
TRINITY_DN62926_c0_g1	F-EMI	F-EMII	10.1580526249687	436.366876193832	180.641582052514	-5.42438157346589	1.41883137434077	-3.82313336987365	0.000131766460006149	0.00377322498680632	3.326	99.181	310.553	0.000	49.083	0.000	1.971	0.000	0.725	0.000	110.722	1.073	0.000	38.789	342.612	0.159	0.000	0.000	0.550	0.152	110.472	2.679	0.141	0.166	4.457	76.905	0.000	0.000	0.110	34.019	0.000	1.912	0.000	187.355	0.000	.	.	.	.
TRINITY_DN10597_c0_g1	F-EMI	F-EMII	464.072585582222	72.7558289625871	307.545882934368	2.65910073593683	0.69598891682656	3.82060787413297	0.000133123162872333	0.00379823819149898	30.124	3.592	1.155	2.024	5.851	0.000	24.922	2.152	3.656	0.086	3.418	1.504	0.000	9.258	0.924	1.354	72.820	11.829	31.990	34.804	4.596	1.703	0.375	48.320	9.135	1.662	10.228	18.916	0.350	9.999	7.059	1.523	0.135	0.764	0.070	XP_003624346.3	Q:223-765,S:1-185;65.969%ID;E:1.24e-52	11433741	uncharacterized protein LOC11433741
TRINITY_DN18918_c0_g1	F-EMI	F-EMII	112.888454531877	25.2632343477801	77.8383664582381	2.15424539662909	0.564500031266481	3.81620066839668	0.000135522302527943	0.00383882183430952	6.626	0.977	1.084	111.947	1.740	6.021	3.224	124.748	125.633	11.471	0.809	85.262	11.757	1.192	0.925	138.232	5.667	69.756	2.226	5.786	4.318	113.393	297.387	4.560	1.679	2.211	64.281	53.967	143.111	4.210	105.248	126.792	38.305	0.865	5.353	XP_024637110.1	Q:1569-1363,S:36-104;79.710%ID;E:3.54e-29	11434390	heavy metal-associated isoprenylated plant protein 7
TRINITY_DN1719_c0_g1	F-EMI	F-EMII	57.2624258067292	521.474566682025	242.947282156848	-3.18319119476597	0.834410167753503	-3.81489981520255	0.000136238194078532	0.00385215944084281	1.840	19.568	53.101	0.021	15.235	0.042	0.803	0.064	1.088	0.024	51.068	0.179	0.050	4.193	10.022	0.023	1.696	0.000	4.827	1.343	25.707	1.484	0.000	3.199	11.730	48.837	0.785	0.794	0.016	15.132	0.000	0.176	0.000	35.232	0.019	XP_003590399.1	Q:1957-1253,S:33-232;65.041%ID;E:1.14e-80	11420785	putative homeobox-leucine zipper protein ATHB-51
TRINITY_DN4207_c1_g2	F-EMI	F-EMII	914.196670705442	1889.94251422583	1304.4950081136	-1.0474083796479	0.274709029242041	-3.81279196587692	0.000137405763705305	0.00387819750666267	27.131	53.444	45.566	519.300	55.137	23.371	32.633	626.544	424.818	30.112	57.853	418.755	15.731	50.630	9.343	357.785	20.886	275.901	35.707	31.329	40.131	466.216	20.825	24.723	41.580	53.650	466.574	218.931	320.053	49.098	291.193	445.988	14.694	37.449	19.130	XP_003609468.1	Q:2241-1282,S:1-271;76.012%ID;E:4.42e-166	11446682	protein SRG1
TRINITY_DN4674_c0_g1	F-EMI	F-EMII	710.754153676538	1970.43008224415	1214.62452510358	-1.47038676822181	0.386583040466143	-3.80354701139711	0.000142638909165532	0.00400005285947879	17.479	41.347	43.562	158.985	42.982	101.872	15.899	163.898	109.076	120.711	49.581	126.531	120.073	31.522	53.763	92.821	9.058	132.221	20.252	23.203	37.631	142.072	171.877	14.395	24.234	58.478	197.199	102.849	129.486	36.778	118.002	155.305	132.798	49.709	101.992	XP_039684222.1	Q:3887-3075,S:75-308;76.753%ID;E:1.18e-123	11408010	branched-chain-amino-acid aminotransferase-like protein 2
TRINITY_DN6371_c0_g1	F-EMI	F-EMII	86.5816666051665	289.905193653669	167.911077424567	-1.73674374143993	0.457576045051445	-3.79553029539531	0.000147328201951163	0.00410664301928055	3.691	10.578	16.488	58.137	9.454	30.023	2.451	37.917	85.410	42.211	28.294	33.907	32.220	6.878	14.735	117.466	2.330	32.816	2.662	8.409	10.475	43.767	236.054	3.694	4.916	23.986	22.255	20.855	86.127	7.620	47.797	44.920	45.814	15.601	50.454	XP_024633774.1	Q:244-2271,S:1-674;64.993%ID;E:0.0	11418310	calmodulin binding protein PICBP
TRINITY_DN6173_c0_g2	F-EMI	F-EMII	29.4589422934903	202.612357213466	98.7203082614807	-2.77302072266525	0.731553263086925	-3.79059306080322	0.000150288010100564	0.00415548767573606	2.846	19.669	47.311	0.064	28.677	4.604	1.211	0.190	0.580	4.308	45.718	0.000	3.054	8.301	97.143	0.140	2.650	0.886	1.487	4.315	10.468	0.699	1.984	1.139	2.955	226.176	0.543	5.451	0.966	10.947	0.139	0.524	3.021	85.502	2.748	XP_024625896.2	Q:445-828,S:26-121;69.531%ID;E:2.16e-55	25498773	beta-glucosidase 11
TRINITY_DN4182_c0_g1	F-EMI	F-EMII	2517.90256733558	890.402840349669	1866.90267654122	1.49645367715034	0.395976321830345	3.77914939517897	0.000157364994501695	0.00430999142606472	38.532	10.052	3.101	19.189	13.254	56.955	46.800	22.031	21.338	56.110	3.508	19.526	68.065	22.366	0.972	24.180	58.665	20.031	56.559	41.806	5.824	13.841	38.527	50.914	25.045	1.583	21.003	21.753	22.260	21.177	26.883	15.262	61.202	1.741	70.298	XP_024635713.1	Q:564-953,S:15-144;90.000%ID;E:1.64e-70	11424997	ultraviolet-B receptor UVR8 isoform X1
TRINITY_DN7815_c0_g1	F-EMI	F-EMII	84.4975822688343	475.824872321709	241.028498289984	-2.49342674491047	0.659911001268768	-3.77842881860815	0.000157820948690259	0.00431496197279924	2.114	20.043	15.496	1394.880	25.183	56.293	5.011	778.622	1302.998	58.750	30.479	1282.241	82.020	11.521	5.693	951.213	1.917	576.535	2.121	46.233	16.402	1352.260	9.824	9.043	4.417	7.116	1625.607	793.853	935.616	5.388	896.583	1062.032	9.622	11.536	99.342	XP_013445980.1	Q:360-2228,S:1-627;85.327%ID;E:0.0	25501336	polygalacturonase non-catalytic subunit AroGP2
TRINITY_DN353_c1_g1	F-EMI	F-EMII	373.656665097249	136.44054059465	278.77021529621	1.44163019271097	0.381644634651114	3.77741506579505	0.000158464519316544	0.00432293215249225	33.352	10.658	8.596	129.462	13.785	38.763	37.015	83.338	98.230	34.660	7.270	117.696	28.678	17.709	18.000	232.148	51.986	83.296	40.596	39.048	15.423	74.427	37.784	52.731	27.622	12.524	105.516	76.926	140.022	24.314	46.422	119.750	40.519	10.197	36.687	XP_013442188.1	Q:1054-542,S:170-348;74.302%ID;E:9.78e-81	25480791	uncharacterized protein LOC25480791
TRINITY_DN994_c0_g1	F-EMI	F-EMII	3646.32951730596	8182.09496800396	5460.63569758516	-1.16586526486244	0.308842330224003	-3.77495294772851	0.000160037868257823	0.00435286388733778	27.223	48.986	73.611	57.993	40.303	95.401	23.810	68.554	72.542	143.774	90.418	61.912	118.014	43.115	82.633	54.379	15.032	45.528	25.356	29.902	42.207	56.303	94.061	23.416	37.968	118.118	27.857	22.156	33.430	40.983	36.778	33.672	76.969	91.050	192.632	XP_039688235.1	Q:1815-1375,S:1-147;98.639%ID;E:2.17e-91	11405379	probable prefoldin subunit 2
TRINITY_DN3403_c0_g1	F-EMI	F-EMII	1102.38775235283	457.816369482633	844.559199204749	1.27519264443136	0.338017191252273	3.77256742388478	0.000161576283521802	0.00437955302283837	19.201	9.375	13.961	26.691	9.716	14.851	21.155	17.456	27.172	11.389	10.625	17.313	35.471	5.651	8.131	18.734	18.277	19.843	21.306	19.696	10.476	24.251	94.311	11.439	7.565	14.752	14.325	13.470	19.341	8.701	7.967	23.548	14.592	12.083	22.020	XP_013470280.1	Q:3254-3039,S:64-135;95.833%ID;E:6.23e-36	25485583	ACT domain-containing protein ACR12
TRINITY_DN7461_c0_g2	F-EMI	F-EMII	837.272052749364	356.251028757231	644.863643152511	1.22508384248223	0.324947076212946	3.77010267874945	0.000163180397631318	0.00441393906952742	28.964	10.295	8.160	16.379	12.560	43.157	35.235	12.051	13.274	27.602	7.798	15.278	30.696	17.876	13.606	23.854	40.235	33.933	38.284	29.602	8.661	13.068	46.953	29.968	23.905	4.962	12.440	10.584	13.329	14.661	13.777	13.025	31.242	7.113	27.837	XP_013443020.2	Q:190-444,S:1-85;72.093%ID;E:1.45e-27	25479998	CDGSH iron-sulfur domain-containing protein NEET
TRINITY_DN27266_c0_g1	F-EMI	F-EMII	32.6728928592091	241.474416229985	116.193502207519	-2.88109464352274	0.764987377897092	-3.76619892924601	0.000165751743815467	0.0044619574734982	0.772	6.561	8.540	0.327	4.501	0.628	0.735	0.049	0.305	0.717	7.367	0.108	0.331	2.044	2.901	0.164	0.406	0.432	0.830	1.076	3.700	0.324	0.195	0.399	1.452	10.976	0.139	0.225	0.088	2.789	0.077	0.027	0.482	7.906	0.502	XP_013449901.1	Q:1750-3858,S:517-1223;84.441%ID;E:0.0	25499265	MDIS1-interacting receptor like kinase 2
TRINITY_DN5400_c0_g1	F-EMI	F-EMII	465.2406111715	145.076997095995	337.175165541298	1.68749551369953	0.448405531486264	3.76332448020041	0.000167669420003788	0.00449850104178307	10.720	4.812	10.536	192.816	6.656	3.084	13.450	300.529	88.120	6.525	8.722	44.072	4.654	4.045	19.531	13.183	21.474	241.113	14.433	19.026	12.732	159.219	2.308	0.976	1.648	7.875	98.604	14.159	10.080	1.330	27.963	39.340	2.958	26.645	3.944	XP_003624687.1	Q:935-321,S:119-283;61.650%ID;E:3.43e-76	11428986	plant cysteine oxidase 2
TRINITY_DN3740_c2_g1	F-EMI	F-EMII	531.547195009571	208.006425758511	402.130887309147	1.34363456398987	0.357305038073163	3.76046912530448	0.000169595006816517	0.0045343590172831	23.475	7.328	6.121	18.491	9.727	17.520	22.965	15.564	17.327	24.729	4.533	19.942	27.310	12.434	11.257	23.048	33.342	39.514	29.579	23.024	16.097	25.058	26.478	41.096	27.655	14.242	31.579	28.948	32.132	26.133	21.384	32.441	29.368	12.110	20.724	XP_003590533.3	Q:1213-362,S:1-291;78.983%ID;E:4.17e-158	11423120	protein OSB2, chloroplastic
TRINITY_DN2107_c0_g1	F-EMI	F-EMII	553.161470787407	58.8344517294901	355.43066316424	3.22865322852848	0.859324914351767	3.75719727731159	0.000171827036236479	0.00458588579943782	21.789	1.983	1.142	6.261	3.347	0.000	6.260	4.425	0.115	0.000	1.054	1.055	0.088	2.980	0.090	0.041	46.278	24.773	22.669	20.813	0.441	0.223	0.147	5.497	0.891	0.180	10.450	2.713	0.115	2.655	0.684	1.120	0.232	0.282	0.203	XP_003615694.1	Q:1925-933,S:1-333;87.126%ID;E:0.0	11415576	omega-3 fatty acid desaturase, endoplasmic reticulum
TRINITY_DN10347_c2_g1	F-EMI	F-EMII	185.049969391544	75.4012497799913	141.190481546923	1.29065074659734	0.343551319232742	3.75679170576254	0.000172105630791191	0.00458588579943782	8.841	2.842	4.208	9.224	4.301	7.840	6.502	9.450	7.463	10.295	3.923	8.023	14.212	3.433	5.563	7.812	9.257	11.062	7.242	6.069	3.502	7.277	4.242	8.015	5.118	3.841	8.904	6.729	7.943	5.319	4.410	9.076	9.025	2.610	8.539	XP_003588536.2	Q:1968-1252,S:1-207;72.385%ID;E:1.62e-84	11423171	rhomboid-like protein 11, chloroplastic
TRINITY_DN14470_c1_g1	F-EMI	F-EMII	681.071271075959	1403.20658477063	969.925396553828	-1.04002176732354	0.277124681106634	-3.75290199043423	0.00017479920962866	0.00464192293002056	17.531	35.616	45.561	57.973	35.978	10.696	15.410	45.242	43.060	9.748	38.980	47.399	11.169	24.994	40.209	74.261	14.655	31.907	15.882	15.858	23.853	39.813	3.945	16.907	21.498	43.063	35.005	27.485	49.751	24.450	17.318	33.937	8.560	33.035	8.437	XP_003607886.1	Q:3511-2057,S:1-449;75.709%ID;E:0.0	11445212	uncharacterized protein At4g19900
TRINITY_DN8158_c0_g1	F-EMI	F-EMII	47.5384140983582	544.609674422202	246.366918227896	-3.51542640539348	0.93892691411999	-3.74408950529266	0.000181049109565571	0.00475193788688328	0.791	8.291	18.642	1.601	7.605	38.826	0.381	0.425	5.966	48.166	12.268	0.738	33.571	1.461	12.386	0.914	0.247	0.638	1.034	1.717	17.074	2.276	88.097	0.430	0.434	7.116	0.299	0.823	3.666	0.725	0.514	3.199	27.335	16.943	62.675	XP_003593211.1	Q:3608-2340,S:1-367;71.897%ID;E:0.0	11429238	metacaspase-3
TRINITY_DN2807_c0_g1	F-EMI	F-EMII	27.6589080127452	188.950592297266	92.1755817265533	-2.77448286160274	0.741069628377022	-3.74388958252006	0.000181193304522368	0.00475193788688328	0.428	5.846	13.225	8.113	5.300	2.528	1.333	4.195	3.672	0.905	14.020	4.433	1.886	4.073	15.938	27.373	0.566	12.908	0.579	0.415	9.731	10.620	0.211	0.500	2.672	30.031	9.426	10.139	12.211	5.896	10.655	7.210	1.691	34.606	2.120	XP_013454416.1	Q:2193-2852,S:219-428;62.727%ID;E:4.20e-80	11442302	cytochrome P450 71D10 isoform X2
TRINITY_DN33337_c0_g1	F-EMI	F-EMII	125.377337959066	258.87514015159	178.776458836076	-1.03838218381268	0.27736714909899	-3.74371005068841	0.000181322884455851	0.00475193788688328	3.490	7.585	10.824	6.341	7.360	14.572	3.770	6.864	8.297	9.962	14.520	3.981	9.305	6.626	14.716	11.598	3.800	9.355	4.516	7.329	9.071	9.527	22.120	3.340	6.608	12.669	4.310	6.495	8.609	6.407	3.132	5.972	16.039	11.951	18.195	XP_003618507.1	Q:1804-491,S:63-495;75.000%ID;E:0.0	11414470	cyclic dof factor 2
TRINITY_DN8612_c0_g1	F-EMI	F-EMII	356.886467839391	832.872500738798	547.280880999154	-1.21870683779282	0.325539001850121	-3.74365845833096	0.000181360138167417	0.00475193788688328	4.716	11.043	17.587	10.592	10.453	4.866	4.145	8.893	12.381	5.968	18.860	12.122	4.758	7.223	2.243	10.770	3.822	8.940	6.259	5.978	11.819	15.855	9.457	5.929	9.982	15.038	18.567	16.519	15.708	15.113	11.418	15.414	5.771	16.844	4.879	XP_003609042.2	Q:1057-2082,S:19-352;76.901%ID;E:9.79e-165	11439153	ABC transporter A family member 7
TRINITY_DN4264_c0_g1	F-EMI	F-EMII	90.1261645959834	233.972814606951	147.664824600371	-1.37732936266262	0.368085649761606	-3.74187193538966	0.000182654595082655	0.00476613763472849	1.788	3.072	2.196	0.954	2.521	2.687	1.074	0.534	0.151	1.358	1.785	0.365	0.158	3.909	0.065	0.296	1.438	1.021	2.270	2.292	1.945	0.526	1.332	2.777	5.078	0.930	0.283	0.876	0.082	3.061	0.193	0.245	1.933	1.110	0.384	XP_039690264.1	Q:1291-2253,S:140-408;29.787%ID;E:8.79e-41	120580542	uncharacterized protein LOC120580542
TRINITY_DN1125_c0_g2	F-EMI	F-EMII	1025.60336455588	2533.60094950248	1628.80239853452	-1.30323974922063	0.348305596227219	-3.74165607253251	0.000182811589195425	0.00476613763472849	13.321	33.223	38.064	23.206	27.680	11.474	10.096	17.213	21.944	12.128	31.948	33.395	11.702	19.041	27.362	29.042	10.989	20.868	14.706	15.562	24.661	37.032	11.410	16.334	22.182	41.272	32.990	28.692	31.333	21.629	33.429	24.015	13.245	44.169	9.209	XP_024632588.1	Q:5843-7327,S:728-1224;89.135%ID;E:0.0	11433422	probable phospholipid-transporting ATPase 4
TRINITY_DN246_c0_g3	F-EMI	F-EMII	844.338405308558	3210.77744366442	1790.9140206509	-1.9263377995923	0.515434848542248	-3.73730609220615	0.000186002435250884	0.00483813601595175	21.257	62.323	69.044	31.275	58.811	10.890	10.220	27.763	19.843	3.902	53.534	39.702	14.374	32.762	8.078	50.582	9.451	38.588	14.430	12.798	40.822	11.871	13.525	25.470	30.299	60.121	11.427	22.959	17.942	40.121	8.325	21.212	12.414	31.109	21.247	XP_013462245.1	Q:4125-2740,S:22-493;84.144%ID;E:0.0	25490285	L-ascorbate oxidase homolog
TRINITY_DN10400_c0_g1	F-EMI	F-EMII	736.075511322963	39.5976488529053	457.48436633494	4.19654145433895	1.12414263370622	3.73310408173316	0.000189134392188619	0.00490657059339484	12.665	0.440	1.757	0.090	2.634	0.000	19.324	0.045	0.138	0.000	1.897	0.463	0.000	3.709	1.735	0.000	86.134	3.543	17.529	63.840	4.074	0.134	0.000	21.051	3.496	1.945	8.294	7.388	0.000	3.015	0.558	0.000	0.000	0.788	0.000	XP_039688487.1	Q:1199-375,S:421-662;66.202%ID;E:3.77e-129	25482041	AP2-like ethylene-responsive transcription factor ANT
TRINITY_DN93600_c0_g1	F-EMI	F-EMII	63.7977167535512	4743.24307804382	1935.57586126966	-6.21644602855112	1.66615639932997	-3.731009904623	0.000190713724669452	0.0049325532368121	71.495	6105.689	60129.640	1.660	4115.472	16.430	80.459	7.158	64.283	2.201	42585.899	27.800	2.420	585.176	31833.072	5.394	3.281	12.551	9.905	158.730	5100.358	53.374	1.260	5.555	320.556	36633.343	3.089	103.135	1.956	1297.990	4.245	35.354	2.884	31304.592	3.080	XP_003590689.1	Q:327-169,S:508-560;81.132%ID;E:2.75e-22	11425068	legumin J
TRINITY_DN29447_c0_g1	F-EMI	F-EMII	750.206526848446	323.897299634454	579.682835962849	1.20739908410078	0.323653693199741	3.73052775070805	0.000191079094259747	0.0049325532368121	24.727	10.566	7.254	3.019	8.896	1.846	38.504	3.641	3.659	1.610	10.221	5.380	2.633	14.387	3.811	5.923	28.314	7.265	27.217	21.024	11.497	3.441	5.810	29.715	23.518	8.658	9.784	7.455	7.705	17.126	1.494	5.987	3.955	7.922	4.512	XP_003593758.1	Q:1821-2051,S:68-143;79.221%ID;E:6.05e-29	11423417	50S ribosomal protein L34, chloroplastic
TRINITY_DN4060_c0_g1	F-EMI	F-EMII	436.078039594543	1084.68173012407	695.519515806354	-1.31226987822375	0.351866829864558	-3.72945036827959	0.000191897898522437	0.0049375235068269	26.202	65.889	94.263	144.644	61.319	433.319	26.197	163.133	147.868	380.556	95.777	133.244	160.344	43.733	108.614	157.646	18.994	85.188	32.237	38.670	69.622	133.554	306.066	27.821	45.675	114.610	107.450	99.894	125.109	62.693	196.348	184.279	262.389	108.822	249.751	XP_003625072.1	Q:926-771,S:1-52;94.231%ID;E:3.99e-35	11420151	protein EARLY RESPONSIVE TO DEHYDRATION 15
TRINITY_DN8199_c0_g2	F-EMI	F-EMII	11454.5834138649	5096.03161540415	8911.16269448062	1.16812524141955	0.31342197182412	3.72700495316601	0.000193768652010621	0.00496685984333324	332.389	137.003	43.040	354.035	196.986	260.118	326.399	310.697	266.730	222.402	48.806	376.184	221.659	200.088	90.355	291.221	543.719	422.988	270.303	242.543	74.631	166.210	126.138	551.371	294.938	44.550	361.974	220.273	266.277	210.500	294.215	265.906	227.998	36.444	222.966	XP_003624478.1	Q:1739-582,S:13-372;86.189%ID;E:0.0	11442635	mitochondrial phosphate carrier protein 3, mitochondrial
TRINITY_DN28677_c0_g1	F-EMI	F-EMII	275.704015873447	132.167554697813	218.289431403194	1.04207872957177	0.27968918651583	3.72584561653331	0.000194661525764973	0.00496797702362198	12.804	4.343	3.055	3.953	5.138	0.808	11.179	4.952	6.884	1.608	3.117	2.807	4.706	6.650	5.259	6.086	12.382	7.501	9.718	12.966	8.137	5.760	5.340	14.567	12.616	6.389	5.188	5.637	6.760	7.846	14.411	7.942	2.225	5.001	3.293	XP_003590174.2	Q:1222-1569,S:177-280;35.897%ID;E:4.14e-11	11434981	28 kDa ribonucleoprotein, chloroplastic
TRINITY_DN4768_c0_g2	F-EMI	F-EMII	3356.36142864011	674.309687635341	2283.5407322382	2.31288234257019	0.621501972476907	3.72144006776444	0.000198089882817518	0.00503097099801971	99.256	11.918	7.166	9.092	31.173	8.407	85.367	14.955	14.165	4.562	13.083	10.632	0.196	39.381	2.486	7.201	213.336	48.798	125.596	140.017	15.266	3.723	5.525	169.853	35.493	5.266	35.952	67.231	1.832	32.884	23.576	4.194	3.356	7.917	1.585	XP_024627142.1	Q:1152-1910,S:209-463;81.569%ID;E:9.59e-143	11418101	G2/mitotic-specific cyclin S13-7
TRINITY_DN1668_c0_g1	F-EMI	F-EMII	317.327151866186	143.936221314627	247.970779645562	1.1491134093225	0.309018368838754	3.7185925666513	0.000200335879481196	0.00506273686343441	7.846	3.042	0.848	5.113	3.454	4.589	5.421	5.109	5.783	2.555	0.735	5.602	4.730	2.845	0.846	3.553	7.619	8.897	7.016	5.504	2.649	4.474	2.711	9.451	5.644	0.929	7.247	8.473	4.163	4.975	5.481	7.574	1.751	0.742	7.536	XP_013449696.1	Q:1011-883,S:341-383;69.767%ID;E:1.39e-10	25499091	BTB/POZ and MATH domain-containing protein 2
TRINITY_DN8800_c2_g1	F-EMI	F-EMII	1608.11392372966	768.552465729057	1272.28934052942	1.06629635180889	0.287092192171123	3.71412522139689	0.000203907813511654	0.00513723515419344	49.250	26.042	28.625	49.046	25.873	42.940	49.873	50.358	56.988	59.109	27.122	45.572	48.430	26.161	33.603	51.431	75.870	63.662	39.523	51.311	22.781	43.917	58.185	62.023	29.769	37.167	50.075	42.074	46.817	36.019	33.690	43.493	71.488	26.127	55.561	XP_003597016.2	Q:2307-1978,S:1-110;90.000%ID;E:5.60e-63	11418037	syntaxin-132 isoform X2
TRINITY_DN4835_c0_g1	F-EMI	F-EMII	318.276457524712	1568.12816366068	818.217139979099	-2.3005462495175	0.620717282618703	-3.70627065483318	0.000210333525639196	0.00526612355386034	10.483	62.145	32.932	14.737	39.135	3026.541	17.025	9.663	19.344	3508.700	37.472	5.425	811.477	36.826	14.298	87.865	4.954	3.497	26.352	37.142	106.018	10.504	304.391	1.082	64.005	16.775	5.068	3.093	48.489	26.475	151.787	10.535	2217.741	45.978	1035.624	.	.	.	.
TRINITY_DN5894_c0_g1	F-EMI	F-EMII	68.749417561992	222.42051319273	130.217855814287	-1.69024295355752	0.45610359189992	-3.70583127073554	0.000210698537966933	0.00526612355386034	1.209	2.603	10.530	18.327	4.055	8.125	0.670	14.429	11.187	8.323	7.347	11.967	9.935	2.499	13.223	18.723	0.664	13.059	0.849	2.248	3.749	8.298	15.031	1.238	1.194	13.003	9.753	7.922	12.652	3.561	7.125	11.039	9.306	12.114	10.995	XP_024638268.1	Q:2552-4201,S:1-559;85.152%ID;E:0.0	11437569	AUGMIN subunit 8
TRINITY_DN6285_c0_g1	F-EMI	F-EMII	184.506412731541	817.698239459513	437.78314342273	-2.14574906678152	0.579234387242337	-3.7044573216676	0.0002118437696093	0.00528634270163143	11.314	34.847	60.434	60.460	39.753	21.528	4.275	51.611	79.474	26.830	51.706	66.408	37.297	21.370	158.290	120.539	5.145	39.556	11.445	16.805	27.664	65.518	16.354	7.905	18.169	91.289	11.835	33.878	55.432	29.281	8.704	43.922	34.883	72.546	44.760	XP_013447667.1	Q:1975-1013,S:99-420;84.161%ID;E:0.0	25497596	protein COBRA
TRINITY_DN1162_c0_g1	F-EMI	F-EMII	93.124881651014	250.966422159584	156.261497854442	-1.43015270077223	0.386240702387328	-3.702749844676	0.000213275154682221	0.0053136271105534	2.801	5.466	3.645	10.931	5.352	4.074	2.340	7.194	8.380	4.631	7.764	9.303	3.746	5.886	0.442	7.063	1.607	5.972	3.911	3.200	5.217	9.064	1.182	4.236	5.463	3.414	14.470	8.527	8.937	7.020	10.458	9.649	0.559	4.496	1.862	XP_003593193.2	Q:1383-862,S:413-586;78.161%ID;E:2.78e-150	11428532	pumilio homolog 2
TRINITY_DN21507_c0_g1	F-EMI	F-EMII	59.5258161061477	659.249465044868	299.415275681636	-3.47124851909779	0.939177758496384	-3.6960506013848	0.000218979345987965	0.00541073073141719	3.942	6.145	0.195	0.000	16.877	0.000	3.371	0.090	3.254	0.000	3.048	1.933	0.000	62.886	0.108	0.149	2.227	0.053	5.001	2.397	11.211	1.564	0.044	13.096	39.643	4.849	0.335	26.886	0.000	43.905	0.000	0.818	0.000	1.796	0.081	XP_013462739.1	Q:364-1518,S:27-417;77.749%ID;E:0.0	25486091	probable aspartic proteinase GIP2
TRINITY_DN2795_c0_g1	F-EMI	F-EMII	10303.8179032548	4845.62367451359	8120.5402117583	1.08756833873991	0.294307054871358	3.69535259430084	0.000219581846361183	0.00541073073141719	161.872	55.957	24.166	82.690	57.735	640.488	177.392	70.028	57.558	327.163	26.588	92.746	224.780	106.420	56.740	76.231	205.366	90.831	214.904	129.639	39.857	40.065	54.393	253.860	119.916	35.491	89.786	61.822	64.052	98.838	120.900	65.678	506.021	28.280	898.521	XP_013469773.1	Q:284-1177,S:1-299;90.301%ID;E:1.04e-177	25485150	3-oxoacyl-[acyl-carrier-protein] synthase I, chloroplastic
TRINITY_DN23567_c0_g2	F-EMI	F-EMII	1077.52191048488	504.457275517168	848.296056497797	1.08722703940453	0.294463699156904	3.69222774324114	0.000222298260791209	0.00546345902704858	13.462	4.302	6.622	6.656	6.260	4.668	13.853	6.306	5.712	5.590	5.383	7.327	10.635	7.940	13.129	5.422	13.993	8.015	11.418	14.158	6.208	7.589	13.907	15.062	10.824	8.406	6.940	8.288	5.039	9.347	14.766	6.237	5.256	11.348	6.547	XP_003625073.1	Q:3087-1675,S:37-510;86.498%ID;E:0.0	11408953	GTP-binding protein BRASSINAZOLE INSENSITIVE PALE GREEN 2, chloroplastic
TRINITY_DN17040_c0_g1	F-EMI	F-EMII	1149.64324633136	118.631670276536	737.23861590943	3.26956887164011	0.885559907114436	3.69209225188828	0.00022241675321615	0.00546345902704858	48.202	3.658	2.024	0.295	6.856	1.958	28.217	0.527	0.119	0.326	0.960	0.438	0.000	12.343	0.282	0.065	164.741	17.297	41.350	61.226	0.978	2.109	0.000	99.505	11.344	1.828	26.097	29.008	2.589	12.715	3.760	4.700	0.207	1.315	0.159	XP_003602116.1	Q:535-212,S:164-271;89.815%ID;E:6.26e-54	11420158	protodermal factor 1
TRINITY_DN973_c0_g3	F-EMI	F-EMII	93.7187209656556	357.277765849786	199.142338919308	-1.92438650568685	0.521690428587423	-3.68875179653477	0.000225356929577003	0.00548973427535607	8.792	37.521	22.607	5.629	24.258	12.413	7.140	3.736	9.652	16.881	25.088	7.103	18.127	17.470	9.499	5.049	7.728	19.399	11.388	10.631	16.664	29.621	58.806	12.751	20.560	14.231	59.170	33.613	40.393	14.949	92.117	42.993	24.373	15.095	21.730	.	.	.	.
TRINITY_DN353_c0_g1	F-EMI	F-EMII	1662.84708620677	559.880211681132	1221.66033639652	1.56582873975965	0.424516603965664	3.68849822393824	0.000225581600526685	0.00548973427535607	48.483	12.691	32.223	65.930	23.859	11.919	70.229	35.667	11.217	8.329	14.790	33.371	5.933	29.114	1.666	5.270	75.649	588.931	37.668	42.731	13.111	3.552	2.458	91.973	33.421	8.997	257.020	40.081	2.694	50.483	164.268	16.893	4.193	5.853	6.891	XP_024639583.2	Q:2353-446,S:150-785;84.277%ID;E:0.0	11427355	probable beta-D-xylosidase 7
TRINITY_DN15133_c0_g1	F-EMI	F-EMII	116.83626432918	23.3209680310357	79.4301458099225	2.33007350856852	0.631953340126097	3.68709738618296	0.000226826567603618	0.00550299455138345	2.112	0.482	1.198	3.134	0.939	0.114	1.773	2.323	3.166	0.422	0.929	2.379	0.268	0.497	0.365	27.508	3.975	3.732	2.328	3.899	0.893	5.401	0.168	3.018	0.658	0.317	2.020	3.601	36.125	0.543	1.060	3.785	0.302	0.665	0.305	XP_024629618.1	Q:2589-1087,S:20-527;84.449%ID;E:0.0	25501650	uncharacterized protein LOC25501650
TRINITY_DN26739_c0_g1	F-EMI	F-EMII	1603.04793705326	610.781361409938	1206.14130679593	1.38649887178212	0.376213088465875	3.68540838766667	0.000228336207297193	0.00552517722883003	37.528	8.136	4.878	15.084	9.902	48.072	37.761	15.530	13.069	33.193	2.775	13.560	43.624	19.185	1.763	21.362	37.315	17.519	40.017	35.344	10.800	17.598	49.273	41.553	30.398	1.989	14.090	9.707	18.600	16.601	11.201	11.207	61.272	2.977	59.194	XP_013456099.1	Q:236-868,S:1-213;87.324%ID;E:5.27e-113	25492494	inner membrane protein PPF-1, chloroplastic
TRINITY_DN4593_c1_g1	F-EMI	F-EMII	131.661967707003	14.1977222316251	84.6762695168518	3.15965533322688	0.857547760076446	3.68452403507556	0.000229130404811279	0.00552517722883003	8.629	0.630	0.000	1.066	0.000	6.295	7.833	1.051	0.572	1.440	0.000	0.904	4.171	2.026	0.000	0.445	21.709	0.934	7.449	13.890	0.000	0.408	0.236	16.549	3.788	0.000	4.517	0.079	1.351	2.319	0.435	1.401	3.062	0.402	1.902	XP_003624270.1	Q:847-233,S:1-203;90.244%ID;E:3.97e-118	11428922	cyclin-U4-1
TRINITY_DN23394_c0_g1	F-EMI	F-EMII	2658.70494862577	1207.75152342761	2078.3235785465	1.13625942102256	0.308388547007379	3.68450590026409	0.000229146717969415	0.00552517722883003	92.096	31.550	23.233	35.033	33.961	17.481	76.126	33.012	17.598	29.793	14.885	37.976	34.413	51.514	34.561	30.426	121.471	63.771	59.830	53.783	44.174	27.252	10.459	93.508	44.977	11.876	28.735	39.744	22.110	46.690	46.231	26.248	18.508	15.094	33.123	XP_003627097.1	Q:347-2074,S:1-576;93.229%ID;E:0.0	11421237	chaperonin CPN60-like 2, mitochondrial
TRINITY_DN33865_c0_g1	F-EMI	F-EMII	4392.83742293339	58.2434054936509	2658.99981595749	6.23016883081465	1.6912566253962	3.68375132269188	0.000229826464851966	0.00553308094018033	134.116	1.107	0.000	0.348	2.838	0.000	143.381	0.455	0.362	0.000	0.000	3.170	0.000	14.647	0.000	0.000	1516.934	40.298	790.598	618.682	5.855	8.340	0.000	13.101	3.537	0.000	2.922	0.778	0.000	45.106	21.456	14.556	0.000	0.000	0.000	XP_003603893.2	Q:424-155,S:194-282;50.000%ID;E:9.65e-24	11417240	uncharacterized protein LOC11417240
TRINITY_DN16865_c0_g1	F-EMI	F-EMII	1834.075462051	7720.69744384336	4188.72425476795	-2.07342225763773	0.563948302241096	-3.67661760731981	0.000236346917933685	0.00566403947688332	49.864	184.211	928.243	6.175	125.784	3.927	32.787	6.034	10.365	2.773	694.705	10.156	4.713	76.545	1286.654	5.926	19.001	8.676	29.082	37.362	224.159	6.708	3.093	25.967	59.765	2248.661	8.274	17.554	7.042	122.936	2.278	6.931	4.984	1681.880	3.412	XP_003601738.1	Q:602-1201,S:42-239;84.000%ID;E:1.85e-117	11443049	oil body-associated protein 1A
TRINITY_DN6060_c0_g1	F-EMI	F-EMII	1162.79043331249	463.043240842443	882.891556324471	1.32417735693594	0.36026704545473	3.67554394342275	0.000237343181527444	0.00567925746848243	30.197	12.303	3.150	20.481	13.497	1.225	49.143	36.582	20.496	1.783	7.521	33.145	0.510	19.742	1.557	13.148	47.537	58.699	44.143	28.343	18.059	7.521	2.661	61.748	35.703	3.614	58.633	40.222	6.628	25.950	36.965	29.655	1.552	2.929	0.995	XP_013469395.1	Q:2495-2283,S:67-137;98.592%ID;E:1.80e-39	25485824	probable histone H2B.3
TRINITY_DN6666_c0_g1	F-EMI	F-EMII	1228.09969508589	597.547436023405	975.878791460897	1.03977484260951	0.283343364129911	3.66966364574107	0.000242869821268471	0.00579386412771114	47.913	24.115	18.011	24.579	21.412	19.917	46.435	16.639	18.768	17.680	22.310	27.792	29.720	26.247	21.524	34.686	71.287	29.619	40.655	40.227	22.549	25.641	33.216	51.409	42.095	20.787	36.204	22.270	30.980	37.694	18.716	52.686	29.820	16.102	37.737	XP_003604167.1	Q:692-1264,S:103-240;65.445%ID;E:2.84e-95	11434386	glutamyl-tRNA reductase-binding protein, chloroplastic
TRINITY_DN2729_c1_g1	F-EMI	F-EMII	110.908262047585	585.703086956561	300.826192011175	-2.3990231363174	0.654692399953847	-3.66435158936705	0.000247965970244907	0.00588862993688849	3.117	13.598	15.692	0.145	8.904	1.007	2.295	0.162	0.366	0.595	33.896	0.122	0.382	7.127	1.954	0.179	0.991	0.540	2.990	1.537	9.710	1.068	0.354	1.585	6.957	14.826	1.353	4.206	3.031	6.322	0.835	0.619	0.747	17.549	0.610	XP_039687767.1	Q:2505-2293,S:1020-1085;29.577%ID;E:2.71e-13	120579463	uncharacterized protein LOC120579463
TRINITY_DN4814_c0_g1	F-EMI	F-EMII	393.054984032653	1696.88227236898	914.585899367182	-2.10948719385585	0.575971329909063	-3.66248645429783	0.000249778964450177	0.00591728548481159	16.754	72.193	127.296	2.991	36.498	7.702	17.980	4.811	4.325	7.425	124.212	5.101	7.604	38.091	498.673	2.397	6.821	2.497	17.854	31.665	52.217	7.556	31.567	13.281	25.790	181.269	3.657	10.569	3.299	92.382	1.607	2.466	15.051	233.599	10.014	XP_024631984.1	Q:1196-1086,S:71-107;86.486%ID;E:4.35e-16	25487301	protein yippee-like At5g53940 isoform X1
TRINITY_DN1432_c0_g2	F-EMI	F-EMII	198.654668816307	48.4583218838914	138.576130043341	2.01571627018366	0.550390811607672	3.66233633932918	0.000249925422168749	0.00591728548481159	17.463	3.822	1.049	10.540	5.477	2.659	18.895	16.826	10.002	4.704	2.993	14.534	4.835	7.077	1.417	7.246	33.784	46.105	16.497	13.289	6.824	3.998	5.641	32.410	10.393	0.947	32.803	11.722	5.439	8.298	41.266	12.883	4.152	0.975	4.284	XP_013469298.1	Q:1003-860,S:90-137;100.000%ID;E:1.52e-24	25484839	probable histone H2B.3
TRINITY_DN5062_c0_g1	F-EMI	F-EMII	2991.13789159994	616.13218284068	2041.13560809624	2.27738242887134	0.621959819362737	3.66162307913196	0.000250622406395869	0.00592486443751798	51.221	8.544	4.535	22.963	15.708	0.000	40.253	26.195	6.543	0.046	4.908	18.486	0.049	20.133	0.050	11.588	127.376	33.605	53.065	77.393	8.321	3.403	0.000	97.197	28.234	1.182	17.945	27.988	0.788	21.193	8.718	4.353	0.000	1.290	0.000	XP_003600716.2	Q:444-1760,S:1-439;89.977%ID;E:0.0	11411346	glucan endo-1,3-beta-glucosidase 2
TRINITY_DN2008_c4_g2	F-EMI	F-EMII	2864.59620950152	358124.383386705	144968.511080383	-6.9659719520537	1.90510426658454	-3.65647805961941	0.000255704286120821	0.00602687718456585	1152.844	93509.656	158969.618	2.268	69042.158	4.540	365.379	53.760	1669.803	4.436	95399.434	183.745	19.360	19836.116	2708.313	100.747	5.900	35.842	555.643	275.103	68264.557	1230.352	6.014	43.048	10376.002	84226.972	0.482	238.080	18.418	18257.447	0.760	96.625	3.758	115048.052	5.507	XP_039685893.1	Q:659-321,S:554-666;71.681%ID;E:3.57e-48	25485180	provicilin
TRINITY_DN11532_c0_g1	F-EMI	F-EMII	742.21768958163	349.097593734772	584.969651242887	1.08306532777012	0.296267213976541	3.65570429894371	0.000256476858346545	0.00602701448440365	55.615	19.414	4.115	23.085	18.391	159.482	61.013	14.826	21.743	100.986	2.928	22.255	161.842	27.416	3.297	38.088	41.106	24.045	66.631	43.380	20.680	17.881	112.239	43.044	43.910	4.434	17.888	11.870	31.954	39.747	8.098	15.765	157.152	1.337	185.844	XP_013467305.1	Q:221-796,S:1-193;80.000%ID;E:1.90e-103	25483198	probable pterin-4-alpha-carbinolamine dehydratase, chloroplastic
TRINITY_DN1054_c0_g1	F-EMI	F-EMII	948.036197183148	438.896198267351	744.380197616829	1.10618908144391	0.302688067373528	3.65455133742963	0.000257632110678205	0.006045125988018	33.025	13.611	8.653	9.873	16.184	13.415	35.377	8.640	9.699	19.671	10.527	8.493	18.546	20.502	3.835	10.888	48.353	16.496	34.662	36.146	15.230	9.838	13.459	35.922	29.626	10.870	12.197	14.192	12.013	20.347	6.009	8.204	16.100	13.343	15.922	XP_013452335.1	Q:1257-589,S:135-353;80.269%ID;E:2.04e-112	25496504	pentatricopeptide repeat-containing protein At4g21190
TRINITY_DN16674_c0_g1	F-EMI	F-EMII	403.186541850112	113.270037067218	287.219939936955	1.82150981464747	0.499236368811139	3.64859198656769	0.000263681491573045	0.00615035122999977	25.695	8.236	3.776	0.179	8.141	0.000	51.847	0.088	0.267	0.000	1.858	2.709	0.000	14.534	0.000	0.097	49.469	1.625	56.371	55.971	26.742	4.018	0.000	54.051	58.331	1.485	16.145	8.100	0.000	49.258	1.785	3.056	0.000	14.450	0.080	XP_024633668.1	Q:897-574,S:2-109;79.630%ID;E:2.38e-62	11435671	non-specific lipid transfer protein GPI-anchored 6
TRINITY_DN137_c0_g2	F-EMI	F-EMII	1212.02103045978	591.802240426258	963.933514446372	1.02921462194539	0.282232170556876	3.64669491757311	0.000265634995128373	0.00618673741987133	75.418	31.036	30.523	14.672	36.243	2.624	83.838	18.264	9.633	5.409	28.703	22.291	3.424	50.202	22.499	13.183	103.392	44.402	66.206	34.837	34.946	8.751	1.188	90.361	51.868	18.368	28.942	40.321	8.880	46.151	65.720	16.918	2.786	14.379	2.739	XP_013444548.1	Q:663-776,S:24-61;92.105%ID;E:2.36e-15	25500618	60S acidic ribosomal protein P1
TRINITY_DN2506_c0_g1	F-EMI	F-EMII	1854.80770382818	8300.38877195529	4433.04013107903	-2.16177449032385	0.593045123343116	-3.64521080307935	0.000267172709621297	0.00620416863804491	30.681	132.595	188.802	16.880	89.863	11.621	30.282	22.520	26.470	16.351	187.343	20.894	28.939	63.227	275.313	14.281	10.357	16.041	15.398	26.102	78.423	20.401	30.711	12.832	38.145	217.913	9.619	12.864	12.610	50.029	11.056	16.139	29.625	193.551	31.914	XP_003610571.1	Q:4109-3369,S:1-235;80.567%ID;E:1.25e-124	11439575	scarecrow-like protein 13
TRINITY_DN8359_c0_g1	F-EMI	F-EMII	3339.59645090291	1002.71307105086	2404.84309896209	1.73446962902112	0.476087534220214	3.64317379547024	0.000269296875430886	0.0062384073639222	70.164	20.508	6.756	49.360	25.004	5.289	70.851	37.522	23.698	9.472	10.758	35.902	10.723	35.873	1.927	28.816	155.717	31.214	106.535	133.811	32.864	51.216	9.905	58.602	41.629	5.210	53.637	32.009	30.994	48.418	46.452	51.603	10.617	12.031	8.139	XP_013465628.1	Q:924-1646,S:91-331;85.892%ID;E:5.87e-142	25487999	ent-kaurene oxidase
TRINITY_DN14283_c0_g1	F-EMI	F-EMII	1548.82776029199	356.486057065449	1071.89107900137	2.11503556244498	0.580569439334057	3.64303633493184	0.000269440786216091	0.0062384073639222	121.396	20.462	8.967	12.607	41.273	0.000	108.338	9.631	13.227	0.000	14.817	15.431	0.000	52.802	0.643	7.357	265.987	32.940	140.982	165.859	18.162	5.597	0.000	197.959	38.824	4.503	47.044	46.945	1.623	39.265	67.722	6.764	0.000	4.867	0.000	XP_003629603.1	Q:907-398,S:2-169;83.529%ID;E:4.31e-76	11408295	uncharacterized protein LOC11408295
TRINITY_DN5269_c0_g1	F-EMI	F-EMII	181.768932707465	647.732689048983	368.154435244072	-1.83074144262202	0.502694811425372	-3.64185466213788	0.000270680885063099	0.00625707320460915	4.823	14.320	8.212	57.279	13.890	714.455	3.380	50.965	75.294	548.912	13.543	50.435	329.665	8.550	1.361	43.406	2.242	35.648	9.587	7.809	16.192	45.280	45.530	7.990	13.423	15.562	45.071	43.741	45.954	27.753	35.838	58.827	447.434	8.138	392.661	XP_013465595.1	Q:317-832,S:11-165;80.233%ID;E:7.65e-76	25487973	cinnamoyl-CoA reductase 1
TRINITY_DN9577_c0_g1	F-EMI	F-EMII	199.878631381021	6.21525221358189	122.413279714045	4.90742422584193	1.34777342068802	3.64113444479175	0.000271439334349337	0.00625707320460915	14.428	0.000	0.142	8.463	0.483	22.783	4.530	16.903	1.743	21.110	0.309	2.034	52.590	0.975	0.953	4.949	28.472	19.514	3.099	4.156	0.770	0.265	12.329	2.597	1.415	0.159	4.525	0.774	0.654	1.217	0.217	0.218	19.926	1.645	17.597	XP_013442639.2	Q:395-1042,S:6-219;77.778%ID;E:3.93e-104	25480363	stress-response A/B barrel domain-containing protein UP3
TRINITY_DN1899_c0_g2	F-EMI	F-EMII	3020.99510303455	736.024588490452	2107.00689721691	2.03421573763037	0.558676601968726	3.64113286731891	0.000271440997744637	0.00625707320460915	113.953	15.277	8.961	26.544	42.485	0.642	120.268	32.467	12.858	0.361	12.409	31.297	0.667	53.027	3.412	50.164	201.377	75.211	107.040	113.809	17.244	12.178	0.397	139.191	51.163	10.291	49.191	64.191	47.654	43.145	13.901	23.072	0.215	7.796	0.109	XP_003611601.1	Q:343-1521,S:17-417;69.853%ID;E:8.51e-172	11418759	glucan endo-1,3-beta-glucosidase 12
TRINITY_DN3773_c0_g1	F-EMI	F-EMII	2007.06685659919	878.763014679306	1555.74531983124	1.18726046814321	0.32634482295556	3.63805516321883	0.000274704596041721	0.00631378794498816	46.642	13.222	7.165	35.767	17.474	612.432	46.037	29.239	37.032	392.301	6.152	40.911	255.833	27.196	16.067	32.048	52.723	31.979	41.152	34.743	9.691	17.387	37.920	57.869	32.414	7.520	33.136	22.447	21.363	24.991	26.189	26.597	463.529	5.729	456.339	XP_013465608.1	Q:2339-2785,S:248-396;91.275%ID;E:1.61e-84	25487983	3-oxoacyl-[acyl-carrier-protein] synthase 3 A, chloroplastic
TRINITY_DN6562_c0_g1	F-EMI	F-EMII	163.789113589591	1280.85075774633	610.613771252286	-2.96665829438244	0.816507804332358	-3.63334958789306	0.000279765561981939	0.00642072175170519	4.523	46.253	419.857	4.483	31.785	8.950	5.903	4.237	6.222	7.133	454.922	3.492	7.323	11.410	3532.392	4.874	1.713	3.202	3.685	20.081	103.931	6.117	8.683	2.417	6.442	868.443	4.135	7.409	5.077	15.283	2.945	4.373	10.015	779.950	7.199	XP_003595876.1	Q:3298-2945,S:1-112;66.102%ID;E:2.21e-36	11441712	uncharacterized protein LOC11441712
TRINITY_DN2685_c0_g1	F-EMI	F-EMII	770.375478793336	2426.54320419732	1432.84256895493	-1.65466696892821	0.456106387056914	-3.62780924776161	0.000285836310704187	0.00652561197281579	36.657	130.550	97.475	119.075	116.389	0.772	46.802	323.407	197.220	0.954	100.859	80.813	0.962	76.354	67.929	16.486	23.037	431.362	48.403	25.359	104.102	213.679	0.534	27.329	65.572	111.105	218.902	50.480	28.208	87.627	250.032	89.410	1.169	170.021	0.805	XP_003618732.1	Q:755-1369,S:51-278;66.812%ID;E:5.02e-83	11407695	LOB domain-containing protein 40
TRINITY_DN32_c0_g2	F-EMI	F-EMII	3487.8039703963	7539.1909153004	5108.35874835794	-1.11197732750018	0.306768572337832	-3.62480849660049	0.000289175650464998	0.00657905991455895	154.653	305.911	266.006	6.051	266.031	0.139	177.055	5.709	15.723	0.194	295.292	18.024	0.657	276.478	139.743	37.174	100.591	9.541	141.034	92.209	163.359	11.086	0.000	123.588	195.120	311.673	16.395	58.545	49.121	221.585	13.018	8.698	0.031	230.661	0.219	XP_003603305.1	Q:394-1842,S:1-495;82.020%ID;E:0.0	11435426	U-box domain-containing protein 15
TRINITY_DN8493_c0_g1	F-EMI	F-EMII	470.996875579837	1199.02072137061	762.206413896146	-1.34806621582986	0.372154915440193	-3.62232543465223	0.000291966485147849	0.00663295536562042	10.078	24.064	31.790	0.528	23.840	0.000	12.959	0.337	3.284	0.000	34.042	1.201	0.000	23.116	11.650	4.947	6.624	0.148	20.667	17.269	26.795	1.049	0.000	14.787	29.352	52.553	2.610	1.960	0.694	28.240	0.540	0.560	0.016	45.982	0.064	XP_013465151.1	Q:3507-2845,S:1-215;77.027%ID;E:5.30e-65	25487700	probable transcription factor GLK1
TRINITY_DN34301_c1_g1	F-EMI	F-EMII	170.764513684402	6.99215874027963	105.255571706753	4.50675655381343	1.24487365919721	3.6202521601427	0.000294316047470039	0.00666706423959147	103.201	0.000	0.000	2.743	0.000	0.000	126.060	0.000	0.000	0.000	0.000	2.394	0.000	15.829	0.000	0.000	298.358	8.390	87.100	111.534	1.473	2.750	0.000	26.397	12.305	0.000	9.410	0.880	0.000	6.997	5.860	2.104	0.000	0.000	0.000	XP_003603893.2	Q:3-290,S:100-194;67.708%ID;E:1.16e-35	11417240	uncharacterized protein LOC11417240
TRINITY_DN2681_c0_g1	F-EMI	F-EMII	216.842395075971	3575.46156518513	1560.29006311964	-4.04325643755026	1.11739642624282	-3.61846193758242	0.000296359074948915	0.0066748725175815	6.313	84.611	285.950	4.627	52.644	6.299	3.987	4.869	6.312	5.899	325.557	4.530	7.553	20.927	813.352	8.286	0.311	3.429	5.899	49.665	161.541	5.049	5.820	1.880	11.112	453.673	2.865	12.349	7.220	34.798	3.948	4.155	9.229	490.233	5.340	XP_013467695.1	Q:5036-4332,S:1-232;85.356%ID;E:9.49e-132	25483547	EEF1A lysine methyltransferase 1
TRINITY_DN5251_c0_g1	F-EMI	F-EMII	529.456528657145	231.729619283	410.365764907487	1.18816776916287	0.328430330173207	3.61771633130307	0.000297213883390782	0.00668454858481615	18.838	7.743	5.761	2.574	8.700	0.342	18.088	2.990	2.006	0.422	5.717	2.160	0.081	10.098	0.166	2.583	27.954	13.846	12.474	13.002	2.081	0.511	0.270	15.475	6.312	1.485	5.077	7.190	0.658	10.471	1.730	1.826	0.183	1.292	0.216	XP_039691158.1	Q:1334-1062,S:51-141;91.209%ID;E:3.36e-48	25495344	protein CHLORORESPIRATORY REDUCTION 7, chloroplastic isoform X4
TRINITY_DN3598_c0_g1	F-EMI	F-EMII	409.908157579635	101.427618424366	286.515941917527	2.00317254620237	0.554641870974723	3.61165041990431	0.000304254524797887	0.00682337430006789	3.992	0.755	0.864	9.528	0.950	132.545	3.175	7.195	10.586	120.917	0.808	5.847	131.316	1.496	3.568	15.211	7.198	6.815	3.380	7.481	1.351	6.482	110.702	3.761	2.528	1.322	4.411	3.630	12.358	1.941	4.663	4.245	132.524	1.438	106.695	XP_003607535.1	Q:190-816,S:1-208;84.689%ID;E:4.72e-113	11443699	acyl-coenzyme A oxidase 3, peroxisomal
TRINITY_DN32475_c0_g1	F-EMI	F-EMII	812.614641446216	180.146938610686	559.627560312004	2.16382506274419	0.599283336060981	3.61068785420725	0.000305386020247456	0.00683899376682373	23.368	2.741	2.033	1.529	7.497	0.274	17.842	2.274	2.025	0.092	1.862	2.650	0.129	8.530	0.397	1.424	38.236	7.894	23.873	32.711	3.879	1.166	0.027	42.667	8.713	1.315	8.898	19.023	0.378	9.703	8.358	1.275	0.219	1.101	0.197	XP_003589688.1	Q:105-809,S:1-235;85.957%ID;E:2.38e-144	11418857	mitotic spindle checkpoint protein BUBR1
TRINITY_DN871_c0_g1	F-EMI	F-EMII	333.493738234921	714.697114848592	485.97508888039	-1.09644238814214	0.303697931678255	-3.61030574717164	0.000305836278446097	0.00683933447148093	6.272	13.209	12.070	1.426	13.323	63.666	6.485	1.288	0.961	110.391	10.796	2.550	55.974	10.145	10.733	0.754	4.812	1.201	4.092	4.386	7.340	1.794	44.072	3.031	9.421	9.417	1.019	1.362	0.034	10.210	1.341	1.491	63.558	4.770	39.823	XP_013460839.1	Q:1507-2640,S:1-357;81.890%ID;E:0.0	25489408	sulfate transporter 1.3
TRINITY_DN4957_c0_g1	F-EMI	F-EMII	1054.14526155154	343.065241360521	769.713253475135	1.61200392260008	0.447704788372444	3.60059567033055	0.000317488977770831	0.00702992143596512	21.193	4.606	2.475	13.014	14.302	7.796	30.736	10.146	17.816	28.778	3.377	6.035	112.394	11.412	12.076	15.762	25.087	2.791	35.932	23.715	7.055	44.293	51.339	14.118	15.650	0.790	38.379	16.182	33.247	7.816	10.227	16.941	40.218	1.345	35.714	XP_024625859.1	Q:609-1430,S:56-329;73.358%ID;E:3.00e-141	11433154	vestitone reductase isoform X1
TRINITY_DN12968_c4_g4	F-EMI	F-EMII	142.328520093945	45.6024567669493	103.638094763147	1.68135630831169	0.467133835117645	3.59930320159371	0.000319070995264129	0.00705476115712953	40.946	16.660	9.107	0.000	13.183	0.000	46.120	0.795	1.310	0.596	5.849	3.891	0.000	10.768	0.000	0.291	50.489	1.191	0.000	0.000	0.000	0.000	0.000	0.000	0.000	0.000	0.000	0.262	0.000	0.000	0.000	0.000	0.000	0.000	0.000	.	.	.	.
TRINITY_DN20011_c0_g1	F-EMI	F-EMII	1080.81077339727	205.609805479428	730.73038623013	2.3868284501779	0.663684137439969	3.59633192287015	0.000322735946835167	0.0070789878668972	19.383	2.115	1.199	1.148	5.529	0.432	15.737	1.547	2.155	0.569	2.203	1.841	0.509	7.075	0.804	0.845	40.300	8.018	22.736	31.990	2.547	1.217	0.193	35.383	7.821	0.705	7.862	15.149	0.661	7.270	4.872	1.156	0.504	1.772	0.440	XP_024633558.1	Q:3430-1781,S:1-472;65.336%ID;E:0.0	25489317	protein FIZZY-RELATED 3
TRINITY_DN12000_c0_g1	F-EMI	F-EMII	1982.29883473557	387.072568383764	1344.20832819485	2.35261084519473	0.654253508887525	3.59587042826113	0.000323308704424653	0.0070789878668972	25.052	3.048	1.620	2.143	8.398	0.525	20.597	2.058	2.643	1.004	1.801	2.387	0.189	9.728	0.105	1.397	56.684	8.960	22.642	28.913	3.385	0.885	0.343	48.402	9.258	1.113	9.479	16.193	0.523	8.152	4.042	1.001	0.232	1.313	0.221	XP_003591111.1	Q:4152-2890,S:1-422;89.573%ID;E:0.0	11407487	kinesin-like protein KIN-14S
TRINITY_DN47611_c0_g3	F-EMI	F-EMII	2259.92556236993	1085.39466637577	1790.11320397227	1.05827037570682	0.294305901862875	3.59581771554108	0.000323374186302262	0.0070789878668972	1430.751	648.511	349.573	301.559	1064.036	12.917	1216.342	203.882	131.746	1.645	186.754	265.673	3.497	812.447	45.531	201.058	2016.155	1314.643	1062.105	875.900	668.626	78.844	17.849	1342.399	893.473	75.876	497.249	544.198	51.771	880.548	621.943	171.263	2.471	146.947	21.218	XP_013469395.1	Q:136-2,S:46-90;97.778%ID;E:1.60e-25	25485824	probable histone H2B.3
TRINITY_DN915_c0_g1	F-EMI	F-EMII	1299.39763170627	613.730671686077	1025.13084769819	1.07679202772879	0.299486145716101	3.59546524315532	0.000323812360895211	0.0070789878668972	20.792	8.022	8.702	25.551	10.698	32.053	25.182	30.834	22.766	25.854	7.866	18.299	19.704	13.833	4.550	15.529	27.115	29.595	20.381	21.230	7.817	18.150	26.541	23.818	16.094	5.052	18.496	13.764	15.708	12.111	17.269	18.660	28.801	6.173	25.861	XP_024634665.1	Q:3954-1489,S:1-817;72.982%ID;E:0.0	25484079	phosphatidate phosphatase PAH1
TRINITY_DN247_c0_g1	F-EMI	F-EMII	4706.96300283869	11779.089560255	7535.81362580521	-1.32317572855759	0.368065982050241	-3.59494164928551	0.000324464290428889	0.0070789878668972	97.488	211.616	263.913	366.985	204.362	198.236	82.246	274.780	367.637	232.779	284.917	335.692	205.881	144.757	62.282	291.375	50.903	189.579	77.315	79.866	145.131	308.553	136.676	85.009	135.213	229.145	259.584	190.465	274.347	144.627	156.161	210.306	211.931	196.839	193.722	XP_039686568.1	Q:4356-1051,S:1-1129;83.877%ID;E:0.0	120578222	uncharacterized protein LOC120578222
TRINITY_DN5566_c0_g2	F-EMI	F-EMII	762.475984056425	172.916791110661	526.65230687812	2.13112448804177	0.592837623178735	3.59478616862219	0.000324658116661337	0.0070789878668972	15.257	2.157	1.201	1.492	5.038	0.127	13.558	1.458	1.998	0.024	1.931	2.025	0.050	6.160	0.204	0.818	28.577	7.639	23.035	21.195	2.141	0.792	0.104	27.479	6.496	0.710	6.739	10.931	0.227	5.941	4.556	0.949	0.094	1.009	0.057	XP_024639148.1	Q:3203-2430,S:1-253;84.942%ID;E:1.43e-133	11411989	uncharacterized protein LOC11411989 isoform X1
TRINITY_DN11004_c0_g1	F-EMI	F-EMII	396.567297409652	84.8362363651849	271.874872991865	2.21295401210171	0.61566853567961	3.59439192334058	0.000325150078946099	0.00707989527854796	12.061	1.948	0.068	1.053	3.044	0.000	8.655	1.335	1.401	0.035	0.800	1.253	0.037	4.019	0.000	0.996	23.246	6.357	8.770	13.203	1.673	0.246	0.061	16.612	3.876	0.298	3.793	5.617	0.119	3.432	8.174	0.387	0.000	0.156	0.028	XP_003591668.1	Q:2253-1252,S:17-369;70.248%ID;E:1.51e-153	11411748	uncharacterized protein At3g28850
TRINITY_DN310_c0_g2	F-EMI	F-EMII	530.56065167629	1991.3299756185	1114.86838125317	-1.90694456472738	0.53068637851793	-3.59335502458719	0.000326447314465993	0.00709779594408753	6.160	34.113	29.480	25.560	21.005	14.087	7.038	28.804	12.529	5.895	26.375	57.689	22.573	11.745	26.443	7.043	6.809	15.175	8.478	22.083	42.262	27.508	4.970	8.662	19.416	24.522	21.239	31.706	7.792	15.125	4.043	43.781	8.898	30.579	4.542	XP_003595145.1	Q:1422-2084,S:10-181;57.919%ID;E:8.12e-72	11446611	probable xyloglucan endotransglucosylase/hydrolase protein 23
TRINITY_DN7519_c0_g2	F-EMI	F-EMII	12504.3434080972	2821.55357656404	8631.22747548393	2.14703494166629	0.597793975815749	3.59159681851335	0.000328658033570825	0.00711684978755778	2112.023	169.990	6.223	2.199	338.928	0.000	1937.963	4.419	24.373	0.000	15.987	62.445	0.000	854.664	20.909	1.510	2821.738	61.712	666.151	1203.870	17.023	13.977	0.000	1891.375	983.525	5.646	423.055	34.407	0.000	224.463	59.408	17.251	0.000	0.000	0.000	XP_003603893.2	Q:246-4,S:19-120;51.961%ID;E:5.28e-24	11417240	uncharacterized protein LOC11417240
TRINITY_DN8562_c0_g1	F-EMI	F-EMII	1709.66911266615	798.577405695732	1345.23242987798	1.09346363512705	0.304521966845283	3.59075454048475	0.000329722046751276	0.00712538655636055	61.019	20.312	3.348	3.917	20.094	1.824	65.346	5.133	5.428	1.022	6.359	9.847	0.386	38.736	0.237	7.194	72.773	7.346	71.901	51.073	13.701	3.792	8.234	77.989	53.533	1.648	14.487	13.107	6.035	43.464	8.550	6.895	1.043	2.706	3.030	XP_003598690.1	Q:1603-1905,S:95-179;79.208%ID;E:2.78e-44	11417698	protein LHCP TRANSLOCATION DEFECT
TRINITY_DN4349_c0_g2	F-EMI	F-EMII	359.031484590921	1001.38450455464	615.972692576409	-1.47917958118704	0.411962614461083	-3.59056751574911	0.000329958743911359	0.00712538655636055	12.209	20.386	12.043	79.126	25.546	9.784	5.855	33.974	23.760	11.130	9.387	12.884	6.953	21.911	7.609	259.222	6.341	12.496	10.442	10.321	9.589	4.025	42.345	10.187	14.687	3.325	5.368	7.425	143.910	13.230	12.404	11.680	13.236	3.532	17.164	XP_039690021.1	Q:285-1781,S:1-499;92.184%ID;E:0.0	25482683	long chain acyl-CoA synthetase 2
TRINITY_DN1340_c0_g2	F-EMI	F-EMII	233.555488324186	10.7891671176268	144.448959841562	4.38691494924887	1.22275318393908	3.58773545378676	0.000333562471538869	0.00718347344529118	34.043	1.155	1.888	0.931	4.890	3.368	25.003	1.469	0.000	3.967	1.448	4.573	5.950	6.757	0.736	0.323	191.716	5.605	150.224	132.962	24.931	1.567	3.138	81.772	16.764	2.244	21.285	13.075	0.223	11.171	2.571	3.643	6.980	3.043	8.203	XP_024633996.1	Q:286-480,S:1-63;75.385%ID;E:7.74e-16	112419942	uncharacterized protein LOC112419942
TRINITY_DN11651_c0_g2	F-EMI	F-EMII	230.597596764429	494.959348684513	336.342297532463	-1.10840792049328	0.309006760241037	-3.58700217311971	0.000334501537028526	0.00719384222110185	7.346	10.940	4.822	0.832	18.491	0.538	7.296	0.216	0.498	0.150	7.262	1.215	0.445	19.129	3.642	0.030	7.493	1.470	13.023	14.786	6.813	2.212	1.619	2.711	16.160	5.109	0.315	1.449	0.764	14.067	1.059	0.493	0.143	3.247	0.896	XP_013460891.1	Q:1766-1116,S:152-368;80.645%ID;E:1.26e-121	25489449	sugar transport protein 5
TRINITY_DN26_c0_g1	F-EMI	F-EMII	1165.26244563115	301.714146933258	819.843126151993	1.94538990658674	0.542417705677446	3.58651623319905	0.000335125211310818	0.00719740908062482	50.809	10.837	6.720	7.817	20.686	10.498	40.663	8.546	7.285	6.598	8.689	7.385	1.216	21.308	2.037	9.125	104.096	28.288	58.943	68.538	11.962	3.369	6.449	82.980	27.792	7.217	18.571	30.247	5.417	25.602	7.657	4.553	7.350	8.103	4.316	XP_013462066.1	Q:1511-786,S:1-243;94.650%ID;E:2.46e-168	25490153	serine/threonine-protein kinase Aurora-2 isoform X2
TRINITY_DN27671_c0_g1	F-EMI	F-EMII	343.269182847783	75.3874775498877	236.116500728625	2.17040194797306	0.606275296116076	3.5798950771656	0.000343732196897537	0.00734213840682905	8.873	1.471	1.636	10.440	2.068	12.322	8.458	7.760	10.949	11.496	0.744	8.828	18.759	3.468	1.601	10.018	17.962	12.372	9.440	8.568	2.138	5.539	6.872	16.312	6.010	1.108	6.890	5.472	6.124	5.332	4.890	6.326	7.439	1.810	7.211	XP_003604655.1	Q:158-505,S:1-116;93.966%ID;E:8.38e-69	11409211	probable pyridoxal 5'-phosphate synthase subunit PDX2
TRINITY_DN14434_c0_g1	F-EMI	F-EMII	4509.32120715184	1455.34864710843	3287.73218313448	1.62944694620409	0.455490684004685	3.57734417722434	0.000347103010446444	0.00739404664936117	124.758	20.342	12.109	20.796	37.980	0.398	144.869	33.716	19.662	0.250	14.627	25.996	1.057	62.210	47.119	13.149	129.240	28.484	135.550	143.385	35.774	13.123	0.098	128.371	58.157	11.399	29.062	51.062	5.434	49.449	16.981	7.666	0.265	22.232	0.223	XP_013454789.1	Q:489-1406,S:1-317;84.543%ID;E:5.31e-175	25491424	patellin-6
TRINITY_DN5789_c0_g2	F-EMI	F-EMII	358.812459784945	1631.29172023496	867.804163964951	-2.18379616698553	0.611871368892586	-3.56904453780529	0.000358285518912321	0.00761163059840621	4.414	22.850	88.431	1.157	20.930	10.356	4.608	2.257	6.578	7.785	108.382	3.730	6.319	8.268	2.059	8.087	2.184	4.393	4.680	3.423	29.384	3.970	2.465	2.420	9.272	88.771	2.673	6.994	13.246	11.366	0.677	1.733	13.865	92.282	7.720	XP_039685193.1	Q:7614-4609,S:16-1018;87.662%ID;E:0.0	11440154	alpha-mannosidase
TRINITY_DN7045_c0_g1	F-EMI	F-EMII	655.50212080013	290.637823038528	509.556401695489	1.16514716865389	0.326610480674657	3.56739063072051	0.000360553788666786	0.00763851916870691	35.156	13.960	1.460	104.899	14.333	8.202	48.222	97.801	115.328	4.328	3.295	102.324	5.626	23.034	0.136	72.575	48.118	94.467	32.558	46.999	6.302	89.461	4.795	34.642	25.471	0.270	101.421	91.017	75.071	18.221	80.307	119.902	4.275	0.702	3.554	XP_013469524.1	Q:1260-1036,S:379-453;93.333%ID;E:3.78e-60	25484972	calcium-dependent protein kinase 11
TRINITY_DN2941_c3_g1	F-EMI	F-EMII	12295.0846152985	45130.894580249	25429.4086012787	-1.87601760984877	0.525928244241715	-3.56706001320316	0.000361008825287783	0.00763851916870691	456.471	1442.054	2714.084	233.113	1458.835	1.604	453.673	94.848	70.485	0.461	2052.655	55.703	0.804	971.920	6120.249	82.430	154.016	6.955	533.862	410.063	1291.499	45.980	0.599	395.750	916.623	6096.822	65.203	216.011	104.785	1171.446	40.524	63.802	0.862	5003.561	0.957	XP_013468877.1	Q:406-2286,S:1-608;81.260%ID;E:0.0	25484575	granule-bound starch synthase 1, chloroplastic/amyloplastic
TRINITY_DN33585_c0_g1	F-EMI	F-EMII	1433.17854328143	202.387110656288	940.861970231375	2.81650842894642	0.789855136131	3.56585442077735	0.000362672663620028	0.00766340987200331	1615.350	79.036	0.000	2.781	146.865	2.613	1875.670	15.700	31.947	0.000	0.000	124.420	0.000	591.225	32.777	0.000	3342.204	102.602	1143.576	1684.422	70.641	9.371	0.000	3745.407	1627.426	15.388	879.936	111.245	0.000	689.625	680.373	116.823	0.000	0.000	0.000	XP_003603893.2	Q:239-3,S:79-159;70.370%ID;E:3.83e-27	11417240	uncharacterized protein LOC11417240
TRINITY_DN2724_c0_g1	F-EMI	F-EMII	246.0384409814	47.6430591184107	166.680288236204	2.3360160381916	0.655674511169234	3.56276780383897	0.000366965241123059	0.00774370544388673	3.778	0.368	0.171	6.252	0.663	12.842	3.911	6.423	6.822	13.846	0.110	6.027	14.670	1.332	0.227	5.866	5.990	6.914	4.830	5.061	0.370	5.681	40.319	6.468	2.311	0.188	5.243	4.418	3.421	1.196	4.333	5.318	13.913	0.275	13.959	XP_024631215.2	Q:2985-2140,S:183-462;87.589%ID;E:3.35e-156	25483131	digalactosyldiacylglycerol synthase 2, chloroplastic
TRINITY_DN7385_c0_g1	F-EMI	F-EMII	168.622473953637	23.8215295592054	110.702096195864	2.77885267039289	0.780372118682868	3.56093279586041	0.000369539664599063	0.0077875778380186	2.585	0.242	0.180	1.716	0.150	0.082	3.490	0.883	1.309	0.275	0.144	2.240	0.898	0.877	0.198	2.683	6.235	0.684	5.066	4.495	0.347	1.257	5.003	3.851	0.588	0.099	1.415	1.025	1.498	0.535	2.205	1.606	0.820	0.155	0.996	XP_039683122.1	Q:916-2547,S:81-605;67.321%ID;E:0.0	25495639	uncharacterized protein LOC25495639
TRINITY_DN19712_c0_g1	F-EMI	F-EMII	5424.09265408941	124.945258524835	3304.43369586358	5.43622879354157	1.52940323497724	3.55447711186676	0.000378731474704705	0.00793609234840688	256.759	3.302	0.303	2.613	12.499	0.000	348.556	4.237	5.528	0.000	0.000	18.081	0.000	39.179	0.000	0.311	2157.292	61.274	530.426	963.395	15.274	3.196	0.000	425.324	148.663	0.347	87.073	49.993	0.751	26.582	130.095	7.002	0.000	0.729	0.000	XP_003603889.1	Q:1-162,S:458-511;81.481%ID;E:4.02e-23	11428158	BURP domain-containing protein 9 isoform X1
TRINITY_DN7037_c0_g1	F-EMI	F-EMII	1477.91632199745	375.558623208326	1036.9732424818	1.97217784443338	0.554995157998327	3.55350459551095	0.000380134555666025	0.0079372747096689	51.498	8.786	10.768	7.611	15.418	99.853	39.829	9.753	7.799	70.822	10.425	7.578	4.869	21.643	4.379	5.901	96.510	29.927	59.382	73.192	9.157	4.203	3.710	77.184	19.087	3.589	18.847	40.091	2.534	21.563	16.955	5.081	6.462	5.353	5.894	XP_024642361.1	Q:1375-854,S:20-191;67.614%ID;E:1.68e-61	112422864	uncharacterized protein LOC112422864
TRINITY_DN33_c0_g1	F-EMI	F-EMII	1022.9240872787	2481.18138250753	1606.22700537023	-1.27695820378124	0.359354773723666	-3.55347499783927	0.000380177333272736	0.0079372747096689	12.780	30.409	77.974	36.827	26.235	16.695	10.049	23.052	30.735	49.524	72.411	41.211	43.367	17.395	63.003	43.611	9.222	21.966	12.124	28.125	26.312	35.271	176.006	10.441	16.174	118.414	45.272	30.471	31.743	22.228	26.939	40.770	101.073	73.251	24.366	XP_003601899.2	Q:5853-6653,S:333-531;57.836%ID;E:1.25e-118	11416112	uncharacterized protein LOC11416112
TRINITY_DN33653_c0_g1	F-EMI	F-EMII	368.231316900791	140.125440707177	276.988966423345	1.3890574672006	0.391344020755025	3.54945366105421	0.000386031400606299	0.00803814523037303	14.035	4.884	3.224	1.119	4.600	13.800	12.143	0.831	1.332	10.806	3.556	1.355	5.070	6.467	1.743	0.599	21.309	3.711	14.032	14.158	3.341	1.148	0.639	18.330	4.066	2.516	4.688	6.465	0.608	3.959	2.681	0.810	3.776	2.536	7.415	XP_013465138.3	Q:594-217,S:269-394;80.952%ID;E:7.23e-70	25487690	reticulon-like protein B17
TRINITY_DN2840_c0_g2	F-EMI	F-EMII	1661.69168777842	598.745231149179	1236.51310512672	1.47067256158148	0.414526265982394	3.54783926199732	0.00038840517703604	0.00807687538119522	87.496	30.382	13.349	8.920	39.264	2.252	85.438	15.384	13.738	0.701	13.259	12.884	0.135	46.940	7.988	5.741	166.746	37.290	120.086	159.109	38.130	5.949	1.624	158.748	71.565	7.831	37.218	47.563	1.832	51.807	27.849	6.390	0.859	7.280	0.568	XP_003625202.1	Q:1073-366,S:1-238;62.241%ID;E:1.79e-77	11428198	protein POLYCHOME
TRINITY_DN15_c2_g1	F-EMI	F-EMII	1318.58970525083	151.614801873935	851.79974390007	3.11685526849228	0.879376952983285	3.54439044361846	0.000393522011922615	0.00817246968221325	17.239	2.160	1.050	4.752	2.048	0.642	9.702	4.100	3.496	1.653	0.984	3.516	0.047	4.703	0.145	2.435	67.100	2.999	17.075	35.700	1.419	1.914	0.473	29.902	4.978	0.528	6.589	7.002	1.704	3.700	3.199	0.682	0.639	1.006	0.557	XP_013469721.1	Q:3311-336,S:1-988;89.919%ID;E:0.0	25485110	LRR receptor-like serine/threonine-protein kinase ERL1
TRINITY_DN3207_c1_g1	F-EMI	F-EMII	2554.24116299908	542.746951403471	1749.64347836083	2.23172120641726	0.630749320811799	3.53820627748747	0.000402855207415628	0.00832723578361418	42.731	6.245	4.359	2.402	19.557	0.686	38.618	3.865	4.244	0.360	5.899	4.731	0.714	18.644	1.118	2.006	101.799	17.775	51.172	73.626	6.631	1.827	2.839	85.024	19.918	2.899	18.450	35.323	0.525	19.232	10.951	2.394	0.321	1.873	1.085	XP_003610438.1	Q:3170-522,S:28-836;56.560%ID;E:0.0	11444182	uncharacterized protein LOC11444182
TRINITY_DN13500_c0_g1	F-EMI	F-EMII	290.315429462972	74.9990242865388	204.188867392399	1.93268874100039	0.546379600712204	3.5372637237575	0.000404295746678985	0.00834111999152274	12.220	1.883	1.126	1.146	3.193	0.221	8.906	1.738	1.817	0.206	1.733	0.659	0.000	4.425	0.089	0.613	17.227	4.102	18.720	17.184	1.989	0.991	0.363	24.183	4.716	0.355	4.798	7.230	0.368	3.489	3.794	1.197	0.196	1.853	0.000	XP_003625175.1	Q:347-1048,S:1-251;66.932%ID;E:2.15e-93	11440436	uncharacterized protein LOC11440436
TRINITY_DN13735_c0_g1	F-EMI	F-EMII	290.31136572528	64.1223329127705	199.835752600276	2.16579826827861	0.612676661186859	3.53497759174161	0.00040780974000995	0.00839159283075449	5.156	0.958	0.493	0.392	2.087	0.113	4.007	0.432	0.406	0.063	0.880	0.600	0.133	1.755	0.227	0.540	10.260	1.699	4.664	6.735	0.730	0.463	0.037	9.495	1.915	0.315	1.730	2.937	0.187	1.619	0.527	0.562	0.300	0.802	0.084	XP_003594402.2	Q:373-1170,S:33-334;55.882%ID;E:7.12e-58	11407504	protein ENDOSPERM DEFECTIVE 1
TRINITY_DN14066_c0_g1	F-EMI	F-EMII	1576.62058449296	11954.3930672837	5727.72957760926	-2.92256002439972	0.826883392517632	-3.53442825293822	0.000408658364740943	0.0083980629439116	136.675	1133.645	2356.996	1.254	603.582	0.748	136.534	2.114	17.783	1.994	1946.066	25.704	12.182	260.359	2663.870	0.598	31.792	4.187	142.768	83.432	1113.758	66.568	6.799	77.301	307.845	2573.698	4.921	102.524	0.951	516.673	13.524	28.998	3.162	1554.368	11.736	XP_013461745.1	Q:509-321,S:22-85;75.000%ID;E:9.66e-23	25489929	peamaclein
TRINITY_DN361_c0_g2	F-EMI	F-EMII	809.077834604305	329.045528092707	617.064911999666	1.29130857645967	0.365452398355988	3.53345218766852	0.000410170271822618	0.00840715364188184	33.830	10.520	8.611	20.597	13.430	2.726	31.028	13.020	9.788	2.844	6.524	21.651	5.732	18.643	2.743	25.524	48.377	31.560	44.529	27.370	11.199	12.508	2.119	49.689	29.295	8.098	25.374	19.707	17.580	26.385	14.532	18.772	4.374	4.813	5.861	XP_003617666.2	Q:1834-584,S:2-418;94.964%ID;E:0.0	11433055	cell division protein FtsZ homolog 1, chloroplastic
TRINITY_DN5283_c0_g2	F-EMI	F-EMII	7113.58274502135	1526.32940693951	4878.68140978861	2.21960657340535	0.628350585642919	3.53243336462285	0.000411753981793491	0.00842862545283265	127.372	22.809	8.674	253.580	33.524	1645.974	121.818	165.945	288.077	1648.167	11.043	226.999	2055.958	60.214	4.273	375.672	356.874	178.594	262.346	275.538	16.667	289.727	4038.350	401.594	134.387	10.907	348.741	364.918	489.100	85.404	389.342	452.394	2123.628	11.236	1417.527	XP_003589133.1	Q:361-1245,S:1-295;82.770%ID;E:1.82e-160	11414228	cysteine proteinase RD21A
TRINITY_DN2504_c0_g3	F-EMI	F-EMII	4256.67638346578	1978.59828292197	3345.44514324826	1.10383592717068	0.312594579241237	3.53120623476591	0.000413669076526785	0.00845681606251962	204.663	72.215	38.580	26.711	98.478	0.434	178.779	32.133	69.994	2.051	56.509	48.140	2.579	123.509	8.443	23.983	282.062	65.804	188.097	217.167	51.260	40.869	0.688	259.919	164.158	21.236	66.316	98.686	26.470	97.023	39.708	54.661	1.239	28.266	1.144	XP_013470087.1	Q:1614-508,S:12-384;80.159%ID;E:0.0	25485430	cyclin-D3-1
TRINITY_DN6773_c0_g1	F-EMI	F-EMII	389.67252827249	864.21429502666	579.489234974158	-1.14526130138543	0.324780844926473	-3.52625876579853	0.000421474940189388	0.00858875250731308	8.703	20.082	43.133	7.583	12.466	8.413	8.025	8.208	6.782	5.517	49.161	7.147	5.817	12.950	180.826	6.219	7.406	7.853	8.071	21.804	32.806	7.576	13.932	6.781	11.612	95.063	6.316	15.087	5.929	21.265	8.987	7.826	11.420	66.223	14.318	XP_003630344.1	Q:3733-2885,S:1-259;74.570%ID;E:4.94e-127	11438987	uncharacterized protein LOC11438987
TRINITY_DN130_c0_g3	F-EMI	F-EMII	2174.38685905012	527.509749876724	1515.63601538076	2.04007160317381	0.578606875619828	3.52583366899745	0.000422152013773899	0.00858875250731308	37.943	5.705	3.696	0.307	11.529	0.000	30.012	0.345	0.224	0.000	3.831	1.110	0.086	16.079	0.877	0.442	72.746	1.773	35.595	35.240	4.020	0.806	1.487	68.240	16.554	1.874	12.691	21.382	0.251	16.700	5.356	0.272	0.048	2.146	0.098	XP_039689803.1	Q:3246-529,S:1-935;82.211%ID;E:0.0	11412050	protein STICHEL-like 2 isoform X2
TRINITY_DN18238_c0_g1	F-EMI	F-EMII	478.754095414366	22.8312182814417	296.384944561196	4.35970767698269	1.2365384062569	3.52573575953849	0.000422308103056613	0.00858875250731308	6.357	0.113	0.442	0.058	0.635	0.000	5.926	0.029	0.030	0.000	0.068	0.000	0.000	1.423	0.140	0.000	37.093	0.686	8.116	15.736	0.731	0.029	0.028	19.020	1.660	0.208	5.283	2.518	0.000	1.118	1.368	0.000	0.000	0.073	0.000	XP_024638779.1	Q:1819-431,S:1-470;87.975%ID;E:0.0	11411849	scarecrow-like protein 32
TRINITY_DN8746_c0_g1	F-EMI	F-EMII	1636.76877786339	387.502338337424	1137.062202053	2.07565158245827	0.590064777663774	3.51766731557225	0.00043535779648885	0.00881992257551702	26.315	5.752	8.339	2.095	12.652	3.540	24.291	2.388	2.208	3.384	7.149	1.641	1.162	11.823	3.586	1.088	66.351	7.282	33.983	47.779	11.490	3.682	1.504	59.296	13.884	5.779	11.033	20.665	1.463	12.870	4.919	3.053	1.762	6.205	2.000	XP_003610876.1	Q:289-1650,S:1-454;91.648%ID;E:0.0	11439957	cell division cycle 20.2, cofactor of APC complex
TRINITY_DN5179_c0_g1	F-EMI	F-EMII	2325.05220699072	5790.05151187728	3711.05192894534	-1.31607810784591	0.374614488035173	-3.5131532545595	0.000442821979841436	0.00893659094362928	44.442	106.071	141.487	30.543	92.932	18.510	49.598	46.443	37.843	28.825	145.799	36.156	21.550	78.747	55.157	29.468	25.623	39.939	50.252	49.677	113.087	30.275	58.751	21.629	57.489	127.526	22.533	20.363	19.949	69.399	25.621	24.166	30.188	104.824	28.210	XP_024633114.2	Q:2809-2048,S:144-395;45.098%ID;E:1.31e-82	112419496	uncharacterized mitochondrial protein AtMg00810-like
TRINITY_DN20029_c0_g1	F-EMI	F-EMII	147.16104863003	20.412974445207	96.4618189561006	2.7910668368642	0.795124711234976	3.51022524822446	0.000447727244433209	0.00900092072856071	9.978	0.334	0.000	0.000	0.250	0.000	7.327	0.128	0.000	0.000	0.000	0.120	0.000	1.681	0.000	0.000	5.170	0.050	5.799	2.983	0.143	0.042	0.000	7.654	4.280	0.000	2.729	0.125	0.000	2.441	0.387	0.071	0.038	0.000	0.000	XP_003589130.1	Q:430-783,S:30-147;92.373%ID;E:2.87e-74	11414521	protein RICE SALT SENSITIVE 3
TRINITY_DN2154_c0_g3	F-EMI	F-EMII	4279.46308416729	1553.35007734071	3189.01788143666	1.46104898076794	0.416357829917969	3.50911854126965	0.000449594472470422	0.00902691532785123	70.790	21.190	18.532	87.671	26.449	260.713	56.072	136.465	115.925	192.274	20.027	115.003	233.495	35.646	47.957	115.453	121.286	128.638	68.601	65.946	17.666	65.070	99.509	84.471	37.162	16.557	135.408	67.115	114.344	34.095	75.412	85.871	285.734	13.469	121.340	XP_013465511.1	Q:271-1257,S:34-364;93.353%ID;E:0.0	11434761	NADP-dependent malic enzyme
TRINITY_DN2149_c0_g1	F-EMI	F-EMII	338.630997057373	873.914814831806	552.744524167146	-1.36483517119499	0.38925597967289	-3.50626642227031	0.000454440099771703	0.00910095899173368	3.655	8.887	12.275	2.231	6.105	7.095	2.960	2.155	3.805	8.227	16.247	2.717	5.294	5.413	27.744	2.868	2.386	2.207	7.068	10.654	17.353	14.446	10.903	4.746	7.669	17.384	8.287	9.658	11.655	7.295	8.003	8.354	11.048	21.342	10.361	XP_003611825.1	Q:509-1651,S:1-381;89.764%ID;E:0.0	11405822	L-ascorbate oxidase homolog
TRINITY_DN18292_c0_g1	F-EMI	F-EMII	414.057344015239	174.071339122132	318.062942057996	1.23480307216021	0.352322469293899	3.50475254852443	0.000457031862900063	0.0091412187234757	61.767	16.142	5.337	4.851	20.202	5.057	63.155	7.948	0.716	10.055	6.155	6.501	8.080	31.269	0.000	13.056	51.127	19.985	55.591	48.387	13.975	0.969	15.032	53.234	45.812	2.888	13.640	5.223	13.423	36.471	6.980	3.624	10.977	2.077	8.527	XP_003629330.1	Q:624-133,S:20-181;79.268%ID;E:3.07e-74	11408163	uncharacterized protein LOC11408163
TRINITY_DN1070_c0_g3	F-EMI	F-EMII	90.5457549168403	289.051574649405	169.948082809866	-1.66942911575954	0.476780870848272	-3.50145993229416	0.000462716542733065	0.00923142990901843	4.515	10.557	15.502	24.238	12.580	16.026	2.131	27.784	29.898	13.349	10.596	23.958	15.095	8.456	22.469	22.074	3.004	16.452	4.395	7.405	12.727	24.771	30.481	4.051	6.051	27.921	24.069	26.266	26.373	9.978	17.883	24.657	17.819	20.677	16.559	XP_024629087.1	Q:1328-1876,S:96-278;80.328%ID;E:9.04e-95	11412372	F-box/LRR-repeat protein At4g29420
TRINITY_DN9818_c1_g1	F-EMI	F-EMII	2900.56422547372	608.329652210439	1983.67039616841	2.25010338715304	0.643240261661447	3.49807610198586	0.000468627391882316	0.0092969882143878	323.954	29.214	0.780	0.994	56.669	0.000	367.228	1.578	5.787	0.000	3.438	16.512	0.000	144.750	6.487	0.267	571.864	12.391	70.003	103.619	3.047	1.134	0.000	372.292	161.620	1.802	69.617	6.379	0.184	52.704	32.620	2.776	0.000	0.000	0.000	XP_003603893.2	Q:796-44,S:104-321;40.909%ID;E:5.90e-33	11417240	uncharacterized protein LOC11417240
TRINITY_DN12957_c0_g1	F-EMI	F-EMII	271.401241118011	11.2651446371172	167.346802525653	4.52674525560474	1.29434430280365	3.49732698309057	0.000469945435565837	0.0092969882143878	16.381	0.000	0.000	4.810	0.275	0.000	6.330	6.301	2.064	0.000	0.000	7.440	0.000	1.250	0.000	0.675	23.062	12.700	5.903	8.990	0.079	5.810	0.046	2.412	1.179	0.000	3.308	10.479	0.431	2.235	0.582	3.195	0.000	0.000	0.000	XP_024636503.1	Q:1709-273,S:1-480;77.917%ID;E:0.0	25493506	UDP-glycosyltransferase 84B2
TRINITY_DN8804_c0_g1	F-EMI	F-EMII	162.148071445915	23.520600551998	106.697083088348	2.72766173231081	0.780027268441693	3.49687997159384	0.000470733580475332	0.0092969882143878	8.359	0.391	0.000	0.000	1.458	0.000	10.689	0.000	0.202	0.000	0.000	0.463	0.000	2.301	0.119	0.000	9.566	0.348	0.840	5.502	0.000	0.000	0.049	12.791	2.637	0.118	1.260	0.810	0.000	0.409	0.835	0.000	0.000	0.000	0.000	XP_003603893.2	Q:169-1443,S:81-400;31.900%ID;E:5.14e-45	11417240	uncharacterized protein LOC11417240
TRINITY_DN207_c0_g1	F-EMI	F-EMII	376.514721384783	816.628255252655	552.560134931932	-1.11434115530353	0.319152577964061	-3.49156244455908	0.000480204202225761	0.009436612828989	7.772	15.197	14.030	61.090	17.816	21.620	7.103	50.885	60.288	23.152	13.328	73.572	17.211	11.769	9.651	45.844	5.187	27.361	10.113	15.633	16.476	59.703	12.110	7.293	11.081	16.981	31.444	32.561	42.802	16.895	51.441	43.734	24.782	19.239	20.735	XP_039689351.1	Q:4130-1617,S:1-840;87.101%ID;E:0.0	11408742	receptor-like protein kinase HERK 1
TRINITY_DN1904_c1_g1	F-EMI	F-EMII	4209.57435815887	99539.8246200047	42341.6744628972	-4.56352828674627	1.30840312821015	-3.48786103331089	0.000486901073626897	0.00950878481799807	96.882	2246.417	7558.040	6.282	1434.404	11.315	88.094	8.230	65.301	9.629	4559.982	21.678	12.311	522.146	8944.678	10.930	8.483	8.426	54.353	526.049	2053.919	56.844	11.337	25.102	380.359	13750.268	4.625	78.168	8.843	997.873	3.514	19.905	12.438	10079.239	13.775	XP_003611962.2	Q:353-1654,S:1-438;78.360%ID;E:0.0	11426436	probable protein phosphatase 2C 80
TRINITY_DN9584_c0_g1	F-EMI	F-EMII	711.014336715428	131.363103710908	479.15384351362	2.42565365239336	0.69598226246177	3.48522337884524	0.000491726354500089	0.00954652127293744	86.925	9.319	5.437	5.351	29.877	1.360	78.730	6.190	7.061	0.472	7.686	9.267	3.807	34.225	0.344	8.364	194.825	33.726	79.088	103.146	15.449	4.919	0.274	120.722	22.743	4.151	26.579	32.429	1.604	20.773	4.527	4.766	0.248	4.961	0.257	.	.	.	.
TRINITY_DN30093_c0_g1	F-EMI	F-EMII	131.649152049097	518.533107732933	286.402734322632	-1.97459907357295	0.566575802709742	-3.48514543707851	0.000491869615869176	0.00954652127293744	70.632	219.110	276.803	29.358	139.228	0.000	42.486	3.317	5.648	0.000	415.089	11.975	0.000	132.125	652.803	14.308	30.998	2.008	72.349	44.776	100.978	4.883	0.000	6.058	17.940	247.923	0.690	2.963	2.298	20.502	1.459	2.476	0.000	284.302	0.000	XP_013468877.1	Q:215-3,S:113-157;56.338%ID;E:2.67e-19	25484575	granule-bound starch synthase 1, chloroplastic/amyloplastic
TRINITY_DN3286_c0_g1	F-EMI	F-EMII	138.37256326443	407.133515380413	245.876944110823	-1.55546943809876	0.446483737116073	-3.48382104160354	0.000494309886940682	0.00958205392428416	3.606	6.741	11.440	18.655	6.460	49.201	2.066	18.707	36.624	51.786	14.968	19.129	44.605	6.746	9.082	22.880	1.709	11.141	3.733	3.809	4.669	20.421	115.564	3.316	5.228	15.357	13.403	14.023	22.875	6.579	11.999	22.467	65.020	11.450	61.771	XP_039683312.1	Q:4306-2585,S:1-574;85.366%ID;E:0.0	25499287	protein NPGR2
TRINITY_DN1513_c0_g1	F-EMI	F-EMII	2997.99801782444	6233.4023065911	4292.1597333311	-1.05635100850382	0.303424092718851	-3.48143418354922	0.000498736332492801	0.00964407611699795	65.792	88.227	75.232	4.904	110.626	5.975	59.146	5.856	12.357	7.411	97.911	13.284	8.708	124.611	30.024	1.047	37.914	5.347	42.642	70.028	49.988	41.377	24.368	27.169	78.666	55.656	5.342	25.819	2.893	59.416	1.685	9.046	1.015	39.638	0.438	XP_024639482.1	Q:1635-2876,S:25-440;72.115%ID;E:0.0	11433235	uncharacterized protein LOC11433235
TRINITY_DN16804_c0_g2	F-EMI	F-EMII	736.788844569542	279.233025676382	553.766517012278	1.3914473725491	0.400006275471234	3.4785638573042	0.000504108314056778	0.00972403288992221	12.059	3.679	2.278	15.298	3.984	31.301	14.614	11.448	13.940	19.899	3.781	17.535	27.491	7.253	3.561	19.529	18.750	18.414	11.970	10.989	3.342	12.138	21.374	19.257	8.994	3.746	18.787	12.214	19.845	7.165	21.383	16.664	38.495	2.443	31.084	XP_003592576.3	Q:279-830,S:1-181;84.239%ID;E:4.96e-86	11445499	fruit protein pKIWI502
TRINITY_DN6403_c1_g1	F-EMI	F-EMII	698.302115096682	1458.25780035288	1002.28438919916	-1.0601536643326	0.305011105285705	-3.47578709745518	0.000509356474194338	0.00981322687599164	22.672	45.391	43.082	16.332	39.223	5.768	20.552	11.482	19.074	14.458	39.016	19.657	16.482	31.778	23.893	26.154	16.562	12.610	23.661	21.654	29.788	24.637	20.001	22.259	28.012	30.615	19.844	18.559	20.599	26.480	14.250	23.239	10.885	34.698	12.369	XP_013465104.1	Q:603-1154,S:3-186;91.304%ID;E:2.88e-113	25487662	mannan endo-1,4-beta-mannosidase 2
TRINITY_DN902_c0_g1	F-EMI	F-EMII	415.37924724952	1819.62475186372	977.077449095198	-2.13003046966262	0.613287420858004	-3.4731357553081	0.000514415085752214	0.00989855515680607	13.854	67.924	23.988	12.304	37.861	20.044	11.344	20.963	22.234	8.673	9.784	28.915	15.190	20.456	37.013	8.445	8.057	7.523	3.565	1.309	24.890	26.153	8.008	5.921	9.838	4.471	11.253	24.320	10.676	8.227	0.992	30.580	30.475	4.004	10.163	XP_013454069.1	Q:1791-2258,S:78-243;75.904%ID;E:4.31e-77	25494804	protein PHOSPHATE-INDUCED 1
TRINITY_DN6492_c0_g3	F-EMI	F-EMII	370.96739731917	171.32758227001	291.111471299506	1.10047197226008	0.317004570859933	3.47147036168862	0.000517616467275543	0.00994798102938729	17.361	5.100	4.609	4.437	6.145	5.803	15.469	3.540	2.168	7.204	1.789	3.874	14.653	8.299	5.358	4.527	13.102	9.020	18.702	10.854	7.296	3.580	5.256	18.826	13.791	2.500	7.563	5.904	4.597	14.279	10.717	6.251	8.944	2.262	10.461	XP_003629744.1	Q:396-1439,S:1-352;82.022%ID;E:7.72e-173	11415888	thioredoxin-like fold domain-containing protein MRL7 homolog, chloroplastic
TRINITY_DN28639_c0_g1	F-EMI	F-EMII	771.776863504497	101.788527227507	503.781528993701	2.90860564804648	0.837961068240272	3.4710510527113	0.000518425424970604	0.00995136276674342	150.604	5.274	0.000	0.000	11.990	0.000	160.327	0.000	1.934	0.000	1.507	6.674	0.000	46.612	1.626	0.000	269.555	6.800	135.034	205.208	2.847	2.233	0.403	217.542	89.964	1.043	44.517	3.882	0.158	36.145	29.745	2.691	0.000	0.000	0.000	XP_003603893.2	Q:594-4,S:220-416;71.066%ID;E:5.55e-96	11417240	uncharacterized protein LOC11417240
TRINITY_DN28390_c0_g1	F-EMI	F-EMII	636.141818230082	148.556343784503	441.10762845185	2.08774138491843	0.601543390148829	3.47064138532366	0.000519216919404011	0.0099544014511591	27.293	4.045	2.093	1.705	9.783	0.091	24.791	2.527	2.017	0.000	1.938	1.893	0.000	11.598	0.000	1.116	52.300	9.934	31.712	32.319	2.311	0.778	0.000	39.076	7.834	0.993	7.689	11.858	0.211	7.061	2.752	0.571	0.000	1.379	0.041	XP_003609510.1	Q:861-439,S:379-483;64.085%ID;E:5.92e-53	11440300	uncharacterized protein LOC11440300
TRINITY_DN19829_c1_g1	F-EMI	F-EMII	8.6376842368412	1560.90895757031	629.54619357023	-7.49523640475829	2.16090497613051	-3.46856362845712	0.00052324860284565	0.0100194778140517	40.305	4037.874	8837.832	0.000	2425.493	0.000	5.045	2.797	84.446	0.000	3282.898	11.278	1.733	680.662	80.822	3.036	0.000	3.262	17.017	9.228	2475.508	45.251	0.000	0.000	346.524	2892.922	0.000	9.681	0.000	556.597	0.000	3.526	1.236	4697.305	1.317	XP_003624154.1	Q:1-240,S:322-398;60.000%ID;E:1.63e-15	11406715	provicilin
TRINITY_DN5624_c0_g1	F-EMI	F-EMII	477.463622901206	198.281321944686	365.790702518598	1.2532180607262	0.361389834011106	3.4677734202332	0.000524789568029658	0.0100297902335697	23.737	6.183	6.591	8.323	7.726	1.814	25.208	4.697	3.102	3.246	5.064	7.711	4.163	12.512	4.911	7.117	21.812	5.041	22.222	20.785	10.117	5.994	5.266	20.994	16.186	5.490	8.320	7.883	7.470	15.338	6.122	7.308	4.267	4.371	2.209	XP_024631470.1	Q:1692-1039,S:1-217;60.606%ID;E:8.17e-80	11413154	ankyrin repeat domain-containing protein EMB506, chloroplastic
TRINITY_DN5403_c0_g2	F-EMI	F-EMII	5108.68296028703	1687.56904616856	3740.23739463965	1.59710132134575	0.460573870523429	3.46763336689223	0.000525063123352705	0.0100297902335697	46.565	13.729	11.162	33.994	23.546	41.894	43.350	37.597	45.096	49.354	12.404	33.409	43.198	24.985	20.941	31.747	95.357	57.768	46.357	79.233	16.095	36.279	98.773	74.808	21.950	10.224	30.582	51.716	33.671	24.580	42.362	24.588	55.530	11.529	49.118	XP_013447735.1	Q:2498-5995,S:59-1177;80.220%ID;E:0.0	25497658	protein CROWDED NUCLEI 1 isoform X1
TRINITY_DN12501_c0_g1	F-EMI	F-EMII	261.167837437881	64.6228944409402	182.549860239105	1.98791115755299	0.573483222804567	3.46638066904781	0.00052751583772096	0.0100644132097223	27.716	3.830	2.889	53.465	3.649	81.949	28.318	45.133	49.127	75.476	1.707	50.741	50.631	11.716	2.260	60.404	41.062	87.357	34.121	38.010	3.786	31.314	55.922	36.609	11.069	1.759	52.673	33.564	73.099	11.107	106.227	48.723	47.722	2.071	100.231	XP_024632435.1	Q:714-950,S:67-145;94.937%ID;E:3.17e-67	25487572	diacylglycerol kinase 5
TRINITY_DN10318_c0_g1	F-EMI	F-EMII	3174.26019260061	1465.84087569792	2490.89246583953	1.1124945065339	0.321108494660516	3.46454399379891	0.000531131257230381	0.0101211084786895	69.022	22.120	7.603	19.602	26.817	6.893	59.413	18.521	13.139	9.768	7.608	27.592	8.754	40.985	3.966	14.330	87.531	37.279	66.915	44.442	21.808	10.753	5.386	71.534	40.407	5.544	27.465	31.112	11.741	38.362	26.673	17.959	7.606	4.225	7.253	XP_003616476.1	Q:2005-2835,S:185-465;83.688%ID;E:1.01e-158	11406605	histone acetyltransferase type B catalytic subunit
TRINITY_DN2473_c0_g1	F-EMI	F-EMII	961.418185243201	223.35573555008	666.193205365953	2.10022644199771	0.606872445964523	3.46073784691237	0.000538697123492309	0.0102398189008942	81.828	11.489	5.070	1404.161	18.776	896.394	127.923	751.108	756.676	1154.727	5.521	366.811	1032.349	26.196	12.231	2621.476	42.618	1455.760	52.618	132.903	6.618	289.540	1388.767	78.106	38.180	2.302	212.259	172.722	1548.295	33.853	292.066	598.139	521.967	4.218	1325.659	XP_013451547.1	Q:750-571,S:22-60;60.000%ID;E:1.11e-09	25495841	dehydrin HIRD11
TRINITY_DN45203_c0_g1	F-EMI	F-EMII	5596.00759040582	200.45565611812	3437.78681669074	4.79997171171744	1.38767872587552	3.45899351356634	0.000542197961954884	0.0102821401204979	970.767	9.514	4.744	0.795	40.204	0.000	1374.193	4.703	9.110	0.000	2.779	32.517	0.000	184.565	0.938	0.000	5308.461	150.551	1682.886	2270.832	19.936	21.276	0.000	219.636	95.777	4.996	56.506	14.105	0.000	64.107	129.941	9.277	0.000	7.255	0.000	XP_003603893.2	Q:430-2,S:67-208;71.329%ID;E:7.62e-58	11417240	uncharacterized protein LOC11417240
TRINITY_DN7607_c0_g1	F-EMI	F-EMII	483.658194961561	1054.16987122825	711.862865468236	-1.12577230747401	0.325797814375544	-3.45543235037281	0.000549411043915967	0.0103813594007247	16.927	21.182	5.637	15.624	28.901	0.951	11.689	18.916	37.993	0.556	10.182	30.872	0.775	32.386	1.147	17.027	10.473	4.302	22.601	23.122	27.612	25.072	0.357	15.485	27.502	3.639	7.076	24.961	15.814	32.281	3.500	14.145	0.562	5.401	1.443	XP_003620399.1	Q:599-1801,S:1-402;77.017%ID;E:1.15e-151	11423547	uncharacterized protein LOC11423547
TRINITY_DN46563_c0_g2	F-EMI	F-EMII	109.557043711229	42.5439986775169	82.7518256977439	1.35824256295836	0.393239575280087	3.45398237700502	0.00055237347009925	0.0104071406095296	7.626	2.134	0.215	13.247	1.598	0.196	5.511	8.186	2.631	0.000	1.162	9.518	0.117	2.595	0.120	18.183	6.307	21.820	9.065	5.000	0.997	2.722	0.000	5.815	1.806	0.238	11.008	2.958	8.032	2.085	22.905	9.906	0.044	0.496	0.045	XP_013467863.1	Q:1159-863,S:64-164;56.731%ID;E:1.71e-09	25483706	uncharacterized protein LOC25483706
TRINITY_DN3888_c0_g1	F-EMI	F-EMII	12204.5446042912	27098.0511306533	18161.9472148361	-1.1506841850754	0.333179069135548	-3.45365087927318	0.000553052836291608	0.0104071406095296	199.122	397.997	384.593	282.290	405.338	127.042	182.255	290.403	243.652	97.210	267.029	261.134	176.936	283.093	32.516	304.469	114.573	203.995	206.693	161.027	329.166	131.085	537.610	131.896	272.029	208.716	246.733	167.326	220.516	314.406	216.739	279.800	298.762	180.918	160.601	XP_039691154.1	Q:1931-2389,S:122-274;90.196%ID;E:1.08e-81	25495172	formate dehydrogenase 1, mitochondrial
TRINITY_DN8825_c0_g1	F-EMI	F-EMII	890.528072135172	189.182660153955	609.989907342685	2.22841921412451	0.645468114073915	3.45240789674286	0.000555607121468469	0.0104232691606275	24.611	3.226	1.563	1.321	6.365	3.340	14.334	1.406	1.225	7.138	2.798	2.093	1.973	8.183	0.000	3.427	45.434	5.569	30.302	38.779	3.533	0.997	0.340	51.822	8.731	0.637	11.652	15.201	3.396	9.169	4.051	1.212	1.105	0.333	0.739	XP_003589504.2	Q:1658-1257,S:117-250;91.045%ID;E:1.58e-113	11428091	thaumatin-like protein 1
TRINITY_DN336_c0_g2	F-EMI	F-EMII	603.150528041812	1827.14179687868	1092.74703557656	-1.59986232120869	0.463601779737928	-3.45094085297319	0.000558635981268047	0.0104303043485926	11.989	17.420	7.302	1.674	21.567	4.243	8.707	1.868	1.938	3.935	7.750	1.544	5.525	31.845	0.116	3.224	5.085	5.394	16.544	17.311	18.919	3.099	2.839	3.488	17.800	2.529	1.887	2.577	2.845	17.069	0.990	0.708	5.615	2.503	6.803	XP_024630375.1	Q:267-5396,S:1-1773;80.111%ID;E:0.0	112418287	protein TSS
TRINITY_DN2355_c0_g2	F-EMI	F-EMII	412.027263230076	1259.79846944438	751.135745715798	-1.61154150113658	0.467409150600712	-3.4478176113271	0.000565135520349362	0.01052665345428	17.703	61.204	58.024	11.293	55.188	87.939	24.175	14.751	30.982	89.395	52.779	19.964	79.510	39.484	21.996	14.617	11.343	9.435	23.084	24.559	43.243	27.082	188.548	12.220	37.973	46.319	11.861	20.283	19.521	49.184	18.201	32.260	102.429	47.529	79.688	XP_003616111.1	Q:260-1897,S:1-552;87.319%ID;E:0.0	11431609	probable acyl-activating enzyme 5, peroxisomal
TRINITY_DN5841_c0_g2	F-EMI	F-EMII	1937.70528676209	917.510004979476	1529.62717404905	1.07419556366239	0.311869296785277	3.44437741943534	0.000572376108930832	0.0106193467653033	40.660	12.448	7.984	17.045	15.958	8.842	41.716	11.576	9.588	15.069	7.112	16.217	20.766	24.970	9.378	14.835	42.154	21.123	36.228	29.585	9.492	10.077	5.630	44.310	27.672	7.021	17.900	16.091	13.062	26.568	19.471	12.347	12.724	5.041	17.368	XP_003628399.1	Q:178-2790,S:27-902;85.535%ID;E:0.0	11407282	ATP-dependent zinc metalloprotease FTSH 12, chloroplastic isoform X2
TRINITY_DN929_c0_g2	F-EMI	F-EMII	6204.23153228885	2508.26177344251	4725.84362875031	1.30595434163169	0.379178163710573	3.44417075300919	0.000572813819539291	0.0106193467653033	236.498	76.655	28.186	116.107	94.947	234.853	173.717	100.020	135.294	190.353	32.390	132.935	184.772	121.006	82.563	127.850	365.300	121.576	197.834	134.863	46.673	88.114	103.650	314.343	153.862	40.834	90.297	91.187	121.393	139.661	124.232	97.625	179.228	60.006	207.468	XP_003629163.1	Q:413-1693,S:1-428;90.187%ID;E:0.0	11443166	phosphoserine aminotransferase 2, chloroplastic
TRINITY_DN55_c0_g1	F-EMI	F-EMII	1307.7194576954	210.771806167784	868.940397084354	2.62708940973757	0.762857018821359	3.4437507225096	0.000573704386728762	0.0106206810631054	39.188	3.340	5.025	24.913	12.994	35.405	29.997	22.945	55.644	31.630	6.075	33.910	24.544	13.879	17.735	23.281	96.656	22.440	42.539	46.881	4.360	23.718	15.995	58.216	7.991	3.667	16.805	30.560	27.189	10.487	8.400	37.142	15.538	2.582	44.430	XP_003626153.1	Q:1165-911,S:160-244;89.412%ID;E:3.95e-45	11435305	glucan endo-1,3-beta-glucosidase 1
TRINITY_DN48746_c0_g1	F-EMI	F-EMII	48.3249787742794	357.729159360597	172.086651008807	-2.8872477137634	0.838463147854706	-3.44349983794842	0.000574236938085336	0.0106206810631054	1.481	11.816	14.686	12.693	6.702	0.306	1.853	34.791	132.162	0.244	36.810	30.810	0.412	5.192	3.792	13.397	0.410	2.775	3.383	2.454	14.877	10.272	0.947	1.733	3.069	9.056	2.150	5.696	14.343	5.717	6.122	39.695	0.484	10.196	0.607	XP_003620406.1	Q:271-546,S:1-92;92.391%ID;E:1.41e-50	11428913	non-specific lipid-transfer protein 2
TRINITY_DN4580_c0_g1	F-EMI	F-EMII	129.936563692214	43.9473472273087	95.5408771062521	1.54902659311827	0.449951175261131	3.44265484409344	0.000576033990072366	0.0106413987754732	3.825	1.127	1.194	39.471	2.121	9.945	3.459	41.387	2.555	19.393	0.962	17.364	14.918	1.569	1.386	2.451	5.387	19.492	4.475	6.386	1.936	92.575	22.654	5.234	1.944	0.722	98.265	24.261	16.922	1.319	98.078	79.562	11.590	1.236	14.411	XP_024628048.1	Q:1062-349,S:156-395;78.750%ID;E:3.57e-106	25485619	uncharacterized protein LOC25485619 isoform X3
TRINITY_DN6712_c0_g1	F-EMI	F-EMII	3206.87836930617	10128.8492239481	5975.66671116293	-1.65912099098521	0.482002770061524	-3.44213995030242	0.000577131582957164	0.0106431099212634	98.365	237.697	207.156	143.539	240.540	24.291	76.332	111.588	134.146	35.993	180.334	96.396	34.492	170.455	81.842	123.289	34.573	132.135	63.894	48.706	126.678	82.347	11.184	62.504	144.914	211.612	101.112	93.453	152.463	149.280	54.382	86.635	38.846	173.655	26.636	XP_024635987.1	Q:292-1662,S:1-455;94.092%ID;E:0.0	25490769	alpha-glucan phosphorylase, H isozyme
TRINITY_DN34855_c0_g1	F-EMI	F-EMII	313.471500973169	11052.4928848092	4609.08005450756	-5.13990733897253	1.49330115401059	-3.44197640587644	0.000577480615917414	0.0106431099212634	119.867	4026.422	35507.583	1.065	3107.399	6.328	107.001	2.250	26.719	3.439	24546.234	14.593	6.032	884.204	12199.304	57.713	5.370	1.618	85.722	73.344	5654.395	30.283	1.790	18.855	251.081	40644.864	1.361	17.932	57.921	1184.430	0.206	5.069	3.066	34136.157	4.518	XP_024626274.2	Q:412-600,S:121-207;57.471%ID;E:8.08e-23	25499267	legumin A
TRINITY_DN2017_c0_g1	F-EMI	F-EMII	127.677816451503	941.072051852866	453.035510612048	-2.88118419111099	0.837998124340764	-3.43817498801391	0.000585649106725703	0.0107564715479639	2.754	22.610	94.278	26.502	11.778	30.960	3.144	24.547	14.450	25.030	76.587	11.664	31.092	7.123	169.133	64.671	0.720	7.692	2.274	6.405	23.639	10.024	30.134	3.787	8.971	168.092	8.087	9.316	25.615	13.040	15.048	18.678	29.701	94.994	15.513	XP_024626789.2	Q:1667-2884,S:1-401;77.340%ID;E:0.0	11435769	cation/H(+) antiporter 15
TRINITY_DN419_c0_g1	F-EMI	F-EMII	276.138472704026	602.261003652478	406.587485083407	-1.12295593023322	0.326627273007282	-3.43803479695396	0.000585952396140962	0.0107564715479639	5.348	12.495	17.819	1.093	9.041	2.060	4.857	1.980	1.245	5.633	14.098	1.138	3.164	12.013	27.769	1.137	7.829	2.359	7.022	6.278	17.757	3.670	0.217	7.638	13.092	26.183	5.845	12.232	4.111	15.587	6.416	4.865	1.383	20.844	0.593	XP_013456231.1	Q:270-719,S:1-158;76.582%ID;E:3.30e-59	25492610	lysine-specific demethylase JMJ30
TRINITY_DN11860_c0_g1	F-EMI	F-EMII	128.156982702289	16.5284418117184	83.5055663460607	2.89901910523585	0.845373730089068	3.4292751265531	0.000605195706833443	0.0110502691139705	4.620	0.470	0.000	0.121	0.792	0.000	11.419	0.301	0.306	0.000	0.141	0.000	0.000	1.828	0.000	0.000	11.367	0.281	10.718	9.668	1.506	0.000	0.000	6.000	3.784	0.000	2.379	0.000	0.000	1.019	0.598	0.000	0.000	0.150	0.000	XP_003595135.2	Q:1396-761,S:4-190;53.182%ID;E:9.93e-51	11439186	putative GATA transcription factor 22
TRINITY_DN1510_c0_g1	F-EMI	F-EMII	18.9614804321676	281.879476521323	124.12867886783	-3.88907396543711	1.13607923998124	-3.42324182026364	0.000618790023569448	0.0112723035463908	0.771	8.737	53.477	0.033	7.833	0.404	0.225	0.084	0.380	0.450	36.986	0.095	1.052	1.416	251.017	0.093	0.149	0.300	0.266	4.631	14.474	0.248	1.325	0.018	1.064	98.927	0.089	1.757	0.000	5.003	0.000	0.056	0.462	92.009	0.271	.	.	.	.
TRINITY_DN15919_c0_g1	F-EMI	F-EMII	215.937615396751	17363.259696941	7074.86644801443	-6.3293005703412	1.85120819807031	-3.41901066392146	0.000628492632890171	0.0114093910873746	84.774	6777.586	61458.441	4.360	4995.999	5.839	73.004	10.755	84.612	4.179	48721.620	31.525	4.786	780.670	31139.798	4.556	1.024	8.716	11.504	164.072	5512.075	28.002	2.367	5.443	365.254	44108.893	4.498	93.919	2.314	1718.647	2.448	10.306	3.578	38521.950	3.547	XP_003590689.1	Q:496-5,S:401-564;85.366%ID;E:2.67e-93	11425068	legumin J
TRINITY_DN13593_c0_g1	F-EMI	F-EMII	175.854938306339	6.51618122078927	108.119435472119	4.71270602025479	1.37993418064935	3.41516724952573	0.000637428589138429	0.0115234554654344	7.867	0.379	0.000	0.099	1.142	0.189	2.966	0.000	0.000	0.434	0.458	0.181	0.114	1.089	0.236	0.322	50.746	2.692	6.881	12.136	0.485	0.000	0.095	11.701	0.618	0.707	3.467	4.855	0.370	2.671	0.622	0.080	0.000	0.729	0.000	XP_013460533.1	Q:773-300,S:1-137;55.952%ID;E:1.06e-33	25489197	uncharacterized protein LOC25489197
TRINITY_DN1490_c0_g1	F-EMI	F-EMII	196.0169613872	98.5471692987441	157.029044551818	1.00078604872877	0.29305183217699	3.41504791590702	0.000637707922837472	0.0115234554654344	3.664	1.755	3.004	9.485	2.380	7.754	3.279	9.283	8.424	13.507	3.141	8.147	50.520	1.735	3.138	6.005	4.191	8.450	3.425	5.442	4.450	6.206	55.045	1.369	1.388	0.536	2.684	2.572	1.470	2.354	6.797	4.127	4.362	2.929	11.942	XP_003610759.1	Q:3682-3404,S:7-99;81.720%ID;E:6.18e-83	11441455	putative 12-oxophytodienoate reductase 11
TRINITY_DN1992_c0_g1	F-EMI	F-EMII	1300.97831484401	336.198963115166	915.066574152472	1.94817510023065	0.570699374768187	3.41366258027177	0.000640959032409046	0.0115689057962142	41.505	8.489	4.165	14.220	15.485	2.514	35.762	8.270	4.585	1.693	7.277	5.757	4.812	19.095	3.572	32.772	90.414	18.590	48.731	55.268	8.136	2.437	3.693	81.176	20.813	3.902	16.399	26.765	18.438	18.732	20.489	7.043	2.143	3.892	5.136	XP_013468444.1	Q:498-1535,S:75-416;67.797%ID;E:1.01e-115	25484219	uncharacterized protein LOC25484219
TRINITY_DN5214_c1_g1	F-EMI	F-EMII	449.721905342471	24246.8108833833	9968.55749655881	-5.75258085624619	1.68540403559732	-3.4131761493068	0.000642104242221534	0.0115762853118862	22.101	897.948	5804.071	0.804	646.402	2.135	9.302	0.572	7.342	0.573	5268.794	4.153	1.561	126.287	10087.619	0.786	0.468	1.526	2.782	130.162	937.662	8.054	1.031	2.153	60.490	10144.683	0.710	42.375	0.605	315.960	0.000	1.673	0.910	7053.772	0.797	XP_003626301.1	Q:1964-1551,S:35-167;83.333%ID;E:2.10e-144	11435130	NADPH-dependent aldehyde reductase 1, chloroplastic
TRINITY_DN997_c1_g1	F-EMI	F-EMII	64.3602815962321	260.683674646362	142.889638816284	-2.01321482754381	0.589895681037638	-3.412831950223	0.000642915743432326	0.0115776384908357	43.838	250.195	522.000	2073.006	250.949	654.484	66.863	2079.597	916.562	688.048	431.529	1574.156	869.015	131.574	1682.213	336.182	41.825	1527.246	27.822	152.704	71.255	611.232	310.073	32.654	68.652	548.498	999.057	233.775	156.242	77.332	1893.384	662.056	653.406	291.523	561.152	XP_003616586.1	Q:3-332,S:92-201;95.455%ID;E:1.44e-68	11415805	probable aquaporin PIP-type 7a
TRINITY_DN3362_c0_g1	F-EMI	F-EMII	138.967660716579	300.918577300937	203.748027350322	-1.10954079721344	0.32523909011545	-3.41146200113766	0.000646155068002014	0.0116226588375969	1.889	3.929	3.774	12.004	3.603	2.132	1.978	9.119	8.855	4.612	4.178	13.598	3.680	3.256	1.332	10.987	1.472	9.131	1.341	1.764	1.903	9.731	4.098	1.851	1.904	1.452	9.846	6.233	6.264	1.530	10.126	11.207	4.932	1.986	9.211	XP_039687024.1	Q:4101-5186,S:130-485;46.985%ID;E:1.44e-90	11411814	probable leucine-rich repeat receptor-like serine/threonine-protein kinase At3g14840
TRINITY_DN25633_c0_g2	F-EMI	F-EMII	130.40145076784	2.71917284344208	79.3285395980809	5.43553755865267	1.59497469063902	3.40791461491776	0.000654613750049422	0.011761351730888	2.779	0.000	0.000	0.268	0.000	0.000	0.864	0.235	0.000	0.000	0.000	0.692	0.000	0.214	0.000	0.074	11.993	3.449	2.227	2.991	0.113	1.696	0.000	1.115	0.126	0.000	0.784	1.049	0.154	0.325	0.000	1.336	0.000	0.000	0.000	XP_013469955.1	Q:72-1256,S:11-405;74.684%ID;E:0.0	25485307	amino acid permease 6
TRINITY_DN10060_c0_g1	F-EMI	F-EMII	1588.61793541938	743.280350026693	1250.4829012623	1.09274012381218	0.320714193882138	3.40720848860767	0.000656309737493799	0.0117783623095206	96.544	38.693	9.625	31.797	39.067	20.252	98.627	29.337	27.569	37.591	13.401	40.862	36.683	62.594	27.703	32.487	146.837	55.387	94.318	57.368	35.100	22.258	18.511	194.780	114.119	19.248	59.973	80.943	37.331	101.821	58.628	43.262	31.116	11.121	39.316	XP_024641057.1	Q:1182-421,S:1-255;80.392%ID;E:1.33e-146	11411195	uncharacterized protein At2g39795, mitochondrial
TRINITY_DN4228_c0_g1	F-EMI	F-EMII	288.420862997461	26.8416314098548	183.789170362418	3.40458825313448	1.00005949330866	3.40438571496436	0.000663130426261829	0.0118601517989331	10.198	0.772	0.642	23.184	2.673	2.731	5.372	26.405	51.603	3.632	0.694	27.806	32.071	2.264	3.925	9.862	35.391	18.229	13.042	41.519	1.488	12.160	14.907	12.945	4.459	1.304	15.530	10.565	20.277	6.912	30.098	35.984	5.847	1.234	34.126	XP_013468274.1	Q:851-1312,S:81-234;82.468%ID;E:2.22e-85	25484065	glutathione S-transferase L3 isoform X2
TRINITY_DN1850_c0_g2	F-EMI	F-EMII	1396.32049417426	575.852102647811	1068.13313756368	1.28314311390125	0.377134622042212	3.40234770001474	0.0006680958048959	0.0119218321779438	17.338	8.765	10.571	6.083	10.286	3.205	15.201	2.954	3.383	2.595	9.073	4.833	1.509	4.992	0.738	1.280	21.651	5.812	12.575	16.065	2.197	0.976	0.463	21.328	5.155	0.811	6.097	7.273	1.626	4.838	2.759	1.779	0.881	1.098	0.861	XP_024641014.1	Q:3337-518,S:184-1125;88.795%ID;E:0.0	11424075	uncharacterized protein LOC11424075 isoform X1
TRINITY_DN5857_c0_g1	F-EMI	F-EMII	4212.93678859479	1736.53282045614	3222.37520133933	1.27675175107137	0.375408902655774	3.40096290215597	0.000671489398960905	0.0119552489706279	131.241	37.791	5.031	19.952	38.116	176.522	150.025	18.156	9.690	111.323	8.407	20.434	71.222	85.167	3.613	28.769	186.689	30.789	176.716	118.208	16.912	9.889	33.522	187.122	105.149	3.595	47.781	25.653	18.425	53.149	14.628	21.345	120.615	4.774	126.067	XP_003604371.1	Q:1766-2089,S:173-280;87.963%ID;E:1.07e-54	11421775	phosphatidylcholine:diacylglycerol cholinephosphotransferase 1
TRINITY_DN4021_c0_g2	F-EMI	F-EMII	5.49877584428635	247.580520630274	102.331473758681	-5.49881193100732	1.61790865874017	-3.39871592954396	0.000677029960881194	0.0120266531243088	0.137	10.845	168.448	0.068	8.522	0.275	0.308	0.046	0.518	0.179	54.713	0.022	0.108	1.295	826.149	0.025	0.000	0.082	0.343	2.041	43.763	0.589	0.520	0.051	1.114	308.841	0.000	1.502	0.000	3.464	0.000	0.076	0.183	209.600	0.227	XP_024641355.1	Q:835-1686,S:1-275;53.169%ID;E:4.41e-104	112422525	uncharacterized mitochondrial protein AtMg00810-like
TRINITY_DN379_c0_g4	F-EMI	F-EMII	544.250756190034	111.88046074753	371.302638013032	2.28321486666262	0.67194836457615	3.39790226009824	0.000679046758232466	0.0120488646570797	4.621	1.464	1.186	0.953	3.146	23.938	4.427	1.285	1.052	33.401	1.239	1.436	29.228	1.523	1.132	1.930	14.210	1.478	5.864	5.077	1.688	1.619	0.297	6.392	4.221	1.355	4.180	3.196	3.315	2.864	3.064	1.950	1.376	0.635	1.003	YP_001381728.1	Q:100-3192,S:40-1070;96.993%ID;E:0.0	YP_001381728.1	YP_001381728.1
TRINITY_DN7694_c1_g1	F-EMI	F-EMII	402.051631050376	1104.69247907582	683.107970260556	-1.45696679325635	0.429099144911107	-3.39540828858602	0.00068526327382405	0.0121454610234362	16.482	39.841	62.968	8.016	40.714	14.829	15.302	13.254	11.644	22.587	68.689	5.130	21.863	28.397	35.708	4.773	8.376	15.677	21.194	18.250	35.074	9.261	26.001	12.462	21.984	95.916	8.477	18.003	3.415	29.822	9.866	6.122	22.004	73.855	26.856	XP_013468128.1	Q:1953-589,S:39-412;70.110%ID;E:0.0	25483951	ACT domain-containing protein ACR10
TRINITY_DN1500_c0_g1	F-EMI	F-EMII	9676.28458649547	4131.66047833956	7458.43494323311	1.22782683842362	0.361700435913198	3.39459595984086	0.000687299492182861	0.012146345181893	321.209	205.920	130.466	113.469	180.149	4.844	562.000	165.748	126.272	7.426	52.935	155.821	7.842	211.156	14.739	88.627	675.933	514.881	473.265	356.544	282.137	65.133	6.712	530.718	346.339	45.578	333.526	249.302	46.903	361.586	546.840	149.956	6.050	60.627	5.387	XP_024636723.1	Q:1588-1310,S:11-103;100.000%ID;E:3.95e-55	11440768	histone H4
TRINITY_DN4596_c0_g1	F-EMI	F-EMII	31.9980641957031	152.440876417992	80.1751890846185	-2.26213954896696	0.666406696250333	-3.39453304070221	0.000687457442453901	0.012146345181893	1.344	2.699	2.534	0.641	1.522	3.234	1.267	2.906	1.318	4.731	5.664	0.546	3.718	7.946	6.718	3.552	0.879	0.688	0.744	1.097	2.061	3.636	2.529	0.610	0.687	0.734	0.552	1.346	1.969	1.817	0.493	0.788	3.117	1.382	4.430	XP_039688779.1	Q:1847-777,S:2-375;51.832%ID;E:2.23e-108	112418717	uncharacterized protein LOC112418717 isoform X1
TRINITY_DN2810_c0_g1	F-EMI	F-EMII	299.546403645832	748.274253133358	479.037543440843	-1.31683851452052	0.387955430848314	-3.39430359730004	0.000688033716010543	0.012146345181893	5.102	12.789	29.898	5.771	11.979	6.770	4.031	3.548	5.680	4.678	28.638	4.449	6.973	7.352	52.092	4.787	3.976	5.309	4.801	7.758	14.817	5.496	2.849	4.804	7.668	31.549	9.569	6.953	7.898	7.168	3.070	2.248	6.652	24.698	6.680	XP_024635415.2	Q:3039-1684,S:87-547;68.026%ID;E:9.21e-143	25488802	formin-like protein 20 isoform X3
TRINITY_DN8237_c0_g1	F-EMI	F-EMII	3922.50047292524	8606.34333981858	5796.03761968257	-1.13324607139497	0.333955737326706	-3.39340201329234	0.000690302499537106	0.012146345181893	136.700	328.148	490.081	265.178	266.020	340.058	145.702	318.748	360.251	272.095	433.365	386.385	358.818	197.060	709.997	309.731	105.851	165.097	93.641	122.517	266.437	234.623	370.713	102.185	146.692	421.527	188.005	226.416	263.777	253.388	203.268	347.239	277.884	520.165	381.770	.	.	.	.
TRINITY_DN2331_c0_g1	F-EMI	F-EMII	503.204327609392	211.226160130123	386.413060617685	1.23945872736052	0.366097312113755	3.38559909168464	0.000710230618865475	0.0124337812463075	12.068	3.669	1.794	6.397	3.969	15.016	13.486	5.608	4.334	18.407	1.282	6.084	14.809	7.210	0.605	7.392	15.264	6.529	9.266	9.422	2.309	4.481	4.966	8.129	6.984	0.930	9.667	6.198	5.614	4.539	4.639	7.751	11.686	0.516	13.580	XP_003606497.2	Q:849-992,S:49-96;83.333%ID;E:5.73e-18	11406472	very-long-chain (3R)-3-hydroxyacyl-CoA dehydratase 2
TRINITY_DN4384_c1_g1	F-EMI	F-EMII	7954.93834378722	268270.367107843	112081.10984941	-5.07569544929388	1.50007471660959	-3.38362842403328	0.000715347437410072	0.0124955300705819	270.777	9544.344	78472.451	1.158	7558.599	15.874	306.249	6.947	106.203	4.762	61054.017	34.536	10.197	2503.127	43754.813	46.423	11.248	8.659	207.377	108.758	13575.910	64.084	4.593	50.009	557.439	84924.397	5.399	37.366	28.372	3391.665	0.412	12.399	7.287	76798.068	7.678	XP_024626274.2	Q:2292-793,S:79-545;64.695%ID;E:0.0	25499267	legumin A
TRINITY_DN329_c0_g2	F-EMI	F-EMII	23.2733879149187	277.806123145448	125.08648200713	-3.57355299962832	1.05660629351626	-3.38210459426278	0.000719327504911534	0.0125434254215289	1.699	17.416	22.828	0.104	10.569	0.346	0.856	0.243	0.640	0.930	20.096	0.033	1.024	3.296	1.424	0.844	0.344	0.000	0.845	1.424	7.942	0.241	1.024	0.077	0.564	24.842	0.000	0.136	0.824	4.041	0.040	0.144	1.261	16.974	1.875	XP_003596552.1	Q:267-1841,S:1-526;86.364%ID;E:0.0	11411992	organic cation/carnitine transporter 4
TRINITY_DN8393_c0_g1	F-EMI	F-EMII	302.929374815453	129.81225110904	233.682525332888	1.2177307688199	0.360123589902786	3.38142460800365	0.000721110180776625	0.0125434254215289	19.886	7.187	8.199	9.454	9.115	0.669	15.577	10.246	6.800	1.073	5.038	10.266	1.997	9.322	3.545	10.367	25.892	17.865	16.031	15.858	7.852	14.604	1.441	13.181	4.769	2.720	8.951	12.226	7.253	5.979	19.857	12.792	1.600	3.392	0.766	XP_024635268.1	Q:1008-868,S:191-237;68.085%ID;E:5.44e-12	25490169	exocyst complex component SEC3A isoform X3
TRINITY_DN1168_c0_g2	F-EMI	F-EMII	475.076809621104	1177.39424914553	756.003785430876	-1.30692630056805	0.38650911536805	-3.38135958145137	0.000721280871513399	0.0125434254215289	22.048	55.661	76.877	66.733	46.825	9.168	19.423	52.229	54.576	10.127	76.762	67.866	12.700	31.776	23.925	46.799	15.956	33.082	21.867	21.683	67.790	112.882	15.221	16.623	31.911	62.918	124.123	74.859	73.928	44.964	52.940	95.077	12.569	51.284	18.257	XP_024628463.1	Q:2039-432,S:106-637;84.944%ID;E:0.0	11413704	filament-like plant protein
TRINITY_DN21804_c0_g1	F-EMI	F-EMII	1506.81598439694	686.108859163891	1178.53313430372	1.12999707225309	0.334650042744777	3.37665300438909	0.000733735504528707	0.0127318497424898	56.583	18.667	4.398	13.816	21.393	6.534	66.149	16.099	10.606	20.422	6.005	20.072	25.410	37.444	8.619	14.961	70.975	32.898	49.954	27.841	13.715	7.989	8.730	96.997	60.691	3.986	22.186	33.456	12.681	47.104	32.922	20.519	16.077	2.985	16.308	XP_013443475.1	Q:1606-1349,S:1-83;91.860%ID;E:1.31e-32	25479574	NHP2-like protein 1
TRINITY_DN2123_c0_g1	F-EMI	F-EMII	2461.72435689062	6680.65308435145	4149.29584787495	-1.44012832360091	0.426794114383924	-3.37429283831556	0.000740055949446346	0.0127710423504347	81.730	173.841	349.000	1.580	193.535	3.474	65.428	4.272	6.132	1.959	355.336	6.382	1.755	130.322	568.416	2.695	34.093	2.185	39.561	100.760	162.028	10.285	2.035	67.418	135.520	499.484	10.540	96.496	2.819	152.739	5.753	4.822	5.986	449.400	0.908	XP_039684867.1	Q:2891-1848,S:20-389;60.428%ID;E:4.04e-118	25484609	COPII coat assembly protein SEC16
TRINITY_DN2380_c0_g1	F-EMI	F-EMII	832.933040037982	234.557939939735	593.582999998683	1.82079081404141	0.539992024651966	3.37188464073139	0.000746557113129093	0.0128691056748931	10.986	2.072	0.991	1.141	3.526	0.551	9.927	0.931	1.340	0.734	2.600	0.979	1.360	5.210	0.033	0.880	19.692	4.250	11.468	16.655	3.546	1.065	2.312	19.233	4.593	0.854	4.245	7.488	1.021	5.549	3.114	0.912	0.693	1.275	2.532	XP_003609945.2	Q:2921-3919,S:497-829;89.189%ID;E:0.0	11438234	kinesin-like protein KIN-7B
TRINITY_DN2648_c0_g3	F-EMI	F-EMII	1329.44625809478	602.840208082205	1038.80383808975	1.1362024363417	0.337035398710233	3.37116647298689	0.000748506119616432	0.0128885703247425	60.470	21.978	7.062	60.410	31.880	14.343	69.383	56.908	29.638	9.206	9.775	50.711	8.641	40.635	4.863	51.449	87.532	69.559	77.703	60.369	17.374	35.261	9.855	105.839	60.360	6.938	75.803	54.104	48.636	52.976	43.955	60.016	12.167	3.556	11.570	XP_003602403.1	Q:639-295,S:104-218;95.652%ID;E:1.30e-50	11437347	nascent polypeptide-associated complex subunit alpha-like protein 2 isoform X2
TRINITY_DN6116_c0_g2	F-EMI	F-EMII	104.21783732164	214.487211192046	148.325586869802	-1.04408331958256	0.310007310452611	-3.36793128542098	0.00075734469336924	0.0129697341225031	6.373	11.474	14.359	43.029	13.039	5.693	7.340	26.981	23.359	10.218	13.962	40.176	6.726	13.239	6.699	32.678	5.423	31.132	6.032	10.648	7.929	42.553	11.609	6.672	8.534	7.049	44.893	22.345	27.547	7.440	56.952	35.227	12.424	10.165	10.354	XP_003596253.2	Q:804-1337,S:34-211;82.584%ID;E:8.31e-107	11411817	probable leucine-rich repeat receptor-like serine/threonine-protein kinase At3g14840
TRINITY_DN17166_c0_g1	F-EMI	F-EMII	1306.0687283013	379.691956380135	935.518019532833	1.7764026058515	0.528678596292752	3.36008043130202	0.000779197842670774	0.0132906014060028	42.058	6.052	1.573	9.951	9.708	0.058	34.606	8.827	6.540	0.193	3.177	9.966	0.034	18.969	0.487	8.550	57.740	39.372	39.163	35.719	5.054	2.741	0.000	93.023	20.045	1.662	17.517	34.695	3.979	18.304	25.645	11.669	0.051	1.882	0.026	XP_024632519.1	Q:2300-2178,S:47-88;64.286%ID;E:3.08e-09	112419293	selenoprotein H
TRINITY_DN484_c0_g1	F-EMI	F-EMII	350.773788880965	106.09201803608	252.901080543011	1.73539875830105	0.516489799565158	3.3599865084695	0.000779462788393521	0.0132906014060028	1.865	1.028	1.279	0.614	1.212	0.798	3.742	0.523	0.871	3.372	4.290	0.563	1.679	0.715	0.469	0.232	3.662	1.145	1.707	1.584	1.063	0.279	1.919	2.384	0.963	1.254	0.505	0.847	0.236	0.974	0.435	0.224	1.115	1.101	0.951	XP_003627154.1	Q:8027-9091,S:1241-1544;63.408%ID;E:2.84e-89	11425527	disease resistance-like protein DSC1
TRINITY_DN1871_c0_g2	F-EMI	F-EMII	243.09590978061	496.070649581681	344.285805701038	-1.02598201975291	0.305449817500383	-3.3589216983298	0.000782472351697612	0.0133274624496621	16.873	28.703	21.098	1.687	19.389	2.149	14.809	2.131	2.420	4.528	26.629	2.091	2.211	25.760	4.764	1.692	11.242	5.171	31.197	30.195	32.450	7.690	5.100	2.758	11.929	17.213	2.952	9.341	3.115	5.400	0.997	2.457	2.928	31.713	5.614	XP_013468656.1	Q:1310-1609,S:385-484;85.000%ID;E:8.43e-19	25484396	TNF receptor-associated factor homolog 1b
TRINITY_DN15555_c0_g1	F-EMI	F-EMII	1456.7697129498	335.78296539161	1008.37501392653	2.11241171394838	0.629172757785456	3.35744306759814	0.000786669422618405	0.0133689412567581	23.781	3.120	3.145	3.574	8.404	82.133	17.935	3.008	4.243	47.774	3.446	2.368	2.736	9.807	1.061	2.638	46.010	10.995	22.436	31.385	3.085	1.532	52.766	40.636	8.949	1.500	9.785	15.319	0.701	9.911	7.866	1.307	43.440	1.318	12.712	XP_003590831.1	Q:285-2564,S:1-754;81.888%ID;E:0.0	11425625	kinesin-like protein KIN-10A
TRINITY_DN2306_c3_g1	F-EMI	F-EMII	119.061079354727	628.03175045902	322.649347796444	-2.39622944313746	0.713765596204025	-3.35716579207681	0.000787458787847973	0.0133689412567581	3.139	24.544	12.709	49.165	13.566	53.049	2.812	32.241	28.379	40.043	12.103	74.834	24.981	5.855	2.060	23.752	3.575	11.501	3.482	5.282	10.573	50.750	28.481	3.981	5.955	4.257	39.436	26.524	24.305	9.463	23.509	46.734	24.950	4.288	33.727	XP_013450865.1	Q:1523-2872,S:216-666;94.457%ID;E:0.0	25495224	xyloglucan glycosyltransferase 4
TRINITY_DN11252_c0_g1	F-EMI	F-EMII	5959.1859453385	12091.2988962292	8412.0311256948	-1.0204927857952	0.304514090928499	-3.35121695906946	0.000804572400633706	0.013600734097164	380.558	743.237	780.785	72.984	710.807	243.430	347.038	77.299	74.866	129.803	528.812	127.165	179.366	497.902	476.938	72.287	263.798	97.031	327.008	267.520	411.028	51.110	53.808	324.073	530.881	711.453	92.233	83.393	52.865	661.330	86.298	68.197	245.676	318.738	144.023	XP_013450089.1	Q:1425-865,S:31-217;93.583%ID;E:5.53e-120	25499388	peroxiredoxin-2E, chloroplastic
TRINITY_DN17079_c0_g1	F-EMI	F-EMII	1960.25156019788	4110.52877637068	2820.362446667	-1.06740939117793	0.318546830610093	-3.35087117060177	0.000805577702397682	0.0136031010304983	151.684	293.309	318.625	80.180	261.645	110.456	118.652	78.966	74.825	98.374	285.209	54.136	73.531	192.361	286.626	83.647	105.779	56.388	155.196	131.030	289.300	62.374	59.660	101.785	168.025	299.206	55.731	70.676	52.522	210.299	44.005	65.389	86.370	234.492	74.805	XP_024631372.1	Q:516-926,S:9-145;96.350%ID;E:3.07e-90	11441804	uncharacterized protein LOC11441804
TRINITY_DN5379_c1_g2	F-EMI	F-EMII	451.86953014299	182.141333396317	343.978251444321	1.29838091560071	0.387761668445357	3.34839934232353	0.000812798001817583	0.0136956027723196	4.760	1.366	1.129	0.756	2.532	0.175	4.439	0.988	0.708	0.561	1.177	1.127	1.669	2.593	2.309	0.578	6.315	1.863	4.422	3.249	2.028	2.077	0.553	5.351	3.365	1.644	2.031	3.389	1.719	3.570	2.342	1.240	0.300	1.240	1.740	XP_003609773.1	Q:1008-3641,S:84-922;68.284%ID;E:0.0	11413208	FIP1[III]-like protein
TRINITY_DN1601_c1_g1	F-EMI	F-EMII	120.287050798544	302.059353082304	192.995971712048	-1.32252002968479	0.395555816595999	-3.3434473067945	0.00082744406546949	0.0139125648697817	3.814	7.537	7.822	1.949	4.493	3.929	2.394	1.576	1.953	4.852	8.051	1.576	5.105	5.944	6.782	1.118	2.476	0.906	6.606	6.608	3.959	3.808	2.949	3.832	4.174	2.522	3.061	4.229	6.979	3.185	8.938	4.419	5.109	3.810	7.187	.	.	.	.
TRINITY_DN3474_c0_g1	F-EMI	F-EMII	272.57720721204	1304.22475464271	685.236226184307	-2.25778468303989	0.675443596202765	-3.34266946305035	0.000829766729654446	0.0139367123471128	11.093	37.933	145.654	0.042	52.785	0.511	7.027	0.382	0.895	0.142	128.216	0.659	0.251	22.856	858.541	0.047	2.583	0.051	3.928	30.294	72.179	1.404	0.649	2.530	8.274	175.419	0.023	10.135	0.016	34.022	0.074	0.883	0.885	254.540	1.068	XP_013452108.2	Q:389-3010,S:93-1080;44.937%ID;E:0.0	25496346	uncharacterized protein LOC25496346
TRINITY_DN5148_c0_g1	F-EMI	F-EMII	866.420241356868	2939.6841738092	1695.7258143378	-1.76210189983431	0.527774903948858	-3.33873756908505	0.000841600315123533	0.0140903072993153	25.815	73.804	132.190	3.044	59.063	0.699	21.504	2.916	3.170	0.287	136.509	5.278	0.065	44.537	32.295	0.223	9.354	0.153	21.071	48.985	81.803	8.374	0.308	13.461	48.254	197.023	1.457	11.840	1.310	59.805	0.107	4.378	0.830	166.937	1.186	XP_003596807.1	Q:2142-2870,S:1-250;74.704%ID;E:6.37e-96	11417040	ABSCISIC ACID-INSENSITIVE 5-like protein 1
TRINITY_DN926_c0_g1	F-EMI	F-EMII	3099.44960806766	1360.76478297581	2403.97567803092	1.18687166532417	0.355594862927828	3.33770756852879	0.000844726016684762	0.0141125799238057	57.964	25.616	11.183	40.458	29.080	357.104	56.725	30.477	24.542	153.471	11.474	37.706	105.651	34.494	16.732	38.279	103.120	77.310	55.332	41.025	19.239	11.060	3.893	100.366	47.281	15.206	53.301	31.158	29.529	42.110	17.128	25.278	185.744	10.223	148.863	XP_024635366.1	Q:277-927,S:1-222;78.319%ID;E:5.40e-81	11442188	triose phosphate/phosphate translocator, non-green plastid, chloroplastic
TRINITY_DN1967_c0_g2	F-EMI	F-EMII	1088.93290795241	364.706515843237	799.242351108743	1.57185685652215	0.470997882743185	3.33729070578267	0.000845994111333231	0.0141187615968893	20.444	4.397	0.607	1.967	4.981	2.265	19.730	3.220	3.389	4.196	1.995	4.942	3.915	10.915	4.067	2.663	31.567	11.327	21.345	12.710	5.817	2.390	1.716	75.063	38.073	1.421	13.739	33.881	3.225	21.026	11.280	5.479	1.396	1.629	5.517	XP_013459579.1	Q:3822-2467,S:1-456;87.582%ID;E:0.0	25490534	DEAD-box ATP-dependent RNA helicase 53, mitochondrial
TRINITY_DN3920_c0_g1	F-EMI	F-EMII	28.5538441923801	287.304049978103	132.053926506669	-3.32912386561849	0.997758275175436	-3.33660361276696	0.000848088099270737	0.0141262200494353	1.287	13.848	104.539	0.223	11.972	0.280	1.286	0.308	0.431	0.156	81.494	0.237	0.430	3.521	558.148	0.155	0.277	0.199	0.472	30.990	41.035	0.804	0.193	0.372	4.928	223.849	0.178	1.343	0.279	9.155	0.194	0.303	0.348	151.648	0.126	XP_003589344.1	Q:1366-2178,S:9-271;61.324%ID;E:1.88e-86	11414552	dehydration-responsive element-binding protein 2D
TRINITY_DN22688_c0_g2	F-EMI	F-EMII	116.036543157578	50.6769331991638	89.8926991742121	1.19306615725126	0.357574311423044	3.33655444235688	0.000848238135402768	0.0141262200494353	2.260	0.945	1.131	7.803	1.251	1.108	2.349	8.105	5.919	1.588	1.336	8.373	2.989	1.067	1.936	3.116	2.745	4.562	1.730	2.476	0.994	7.319	4.428	2.453	1.196	1.111	2.735	3.119	3.583	1.243	2.357	3.526	3.778	1.523	1.965	XP_003589034.1	Q:436-1452,S:1-275;71.681%ID;E:7.42e-160	11417180	probable protein phosphatase 2C 72
TRINITY_DN2318_c0_g2	F-EMI	F-EMII	1078.0846279604	188.091052389946	722.087197732219	2.51235641608065	0.753351588644701	3.33490557921362	0.000853283670774633	0.0141952090880931	17.631	1.879	1.514	32.671	5.779	0.571	14.407	25.307	21.898	0.500	1.718	26.966	0.361	6.877	0.147	20.326	46.173	38.733	41.101	43.860	7.634	24.690	1.064	52.763	24.832	3.567	29.295	36.378	20.954	21.155	52.124	25.156	1.698	4.504	1.975	XP_013465410.1	Q:3210-1819,S:1-464;68.143%ID;E:0.0	25487893	factor of DNA methylation 4
TRINITY_DN4217_c1_g1	F-EMI	F-EMII	284.572339482388	746.479490868689	469.335200036909	-1.38941652096142	0.416722145628824	-3.33415570911122	0.000855587474546465	0.0141974896573694	3.889	15.606	10.823	18.724	11.390	32.238	6.675	9.565	34.973	69.035	8.678	106.967	84.956	10.486	59.340	17.946	5.463	31.772	7.804	9.820	8.384	218.701	399.627	14.569	20.441	24.287	196.044	157.447	121.432	11.767	142.066	258.237	52.575	13.352	11.839	XP_013469803.2	Q:1317-802,S:160-297;70.930%ID;E:4.57e-64	25485172	XP_013469803.2
TRINITY_DN556_c1_g1	F-EMI	F-EMII	985.410106088313	410.546961369931	755.46484820096	1.25616004218503	0.377255373524958	3.32973399543088	0.000869289877806902	0.0143702483375419	20.406	5.516	2.952	3.856	5.479	11.007	18.822	4.601	5.550	12.672	4.981	5.330	12.645	11.646	2.678	5.749	25.619	6.734	18.985	22.758	3.217	3.462	8.731	24.416	11.263	3.415	6.243	8.260	3.887	9.942	5.686	4.780	16.643	3.241	10.488	XP_003629589.2	Q:3103-2465,S:254-466;92.958%ID;E:1.54e-129	11408294	CDPK-related kinase 5
TRINITY_DN11354_c0_g2	F-EMI	F-EMII	65.7785285281833	1775.69413731804	749.744772044125	-4.75462948072484	1.43036219574524	-3.32407378695268	0.00088712720582416	0.0145884171577004	3.320	78.504	180.889	2.776	68.129	53.526	2.660	1.330	0.735	60.957	178.436	0.841	83.357	19.423	0.556	2.122	0.025	0.273	0.717	2.382	70.374	24.824	232.381	0.028	2.008	8.531	0.217	1.100	0.353	5.313	0.948	1.551	19.234	65.628	3.206	XP_024631041.2	Q:928-620,S:1-103;61.165%ID;E:3.69e-34	112418708	uncharacterized protein LOC112418708
TRINITY_DN6836_c0_g1	F-EMI	F-EMII	2878.84659777098	737.206680962131	2022.19063104744	1.9632789356855	0.590682680931051	3.32374555588954	0.000888171915225334	0.0145903350880433	67.001	12.410	5.302	8.538	22.773	9.816	56.571	9.184	9.098	3.696	6.757	8.900	0.756	32.363	0.773	6.054	150.458	35.527	80.209	99.239	12.647	3.327	3.812	145.287	31.954	3.396	29.036	47.488	1.269	36.841	21.397	4.880	3.668	4.692	1.560	XP_003611667.2	Q:155-514,S:1-120;97.500%ID;E:2.73e-76	11409363	microtubule-associated protein RP/EB family member 1C
TRINITY_DN1292_c4_g1	F-EMI	F-EMII	3274.81735606349	671.309278917851	2233.41412520523	2.28515299867916	0.687879424637167	3.32202551324238	0.000893665220409996	0.0146346988854849	35.545	8.548	4.096	4.005	23.418	0.444	35.143	3.247	1.505	0.475	5.419	3.006	0.020	17.223	4.229	1.110	127.423	21.503	87.002	96.304	19.974	2.731	0.084	51.034	20.228	3.957	12.706	77.415	0.862	15.482	20.256	2.220	1.371	2.993	0.000	XP_013457023.1	Q:686-312,S:149-274;84.127%ID;E:1.23e-63	25493149	non-classical arabinogalactan protein 31
TRINITY_DN12393_c0_g2	F-EMI	F-EMII	2266.93480272093	866.143689509756	1706.61835743646	1.38535111672851	0.417209691252835	3.32051518882137	0.000898514697989101	0.0146907686505722	48.847	13.750	10.939	34.927	19.098	69.681	47.213	23.387	24.910	62.346	12.595	40.585	60.778	28.875	14.919	30.963	79.574	49.714	61.507	56.337	17.299	25.022	23.462	102.143	48.810	14.724	48.491	40.489	40.548	38.869	84.649	39.990	83.495	11.700	67.780	XP_003610489.2	Q:2693-441,S:14-768;90.765%ID;E:0.0	11446423	protein CLMP1
TRINITY_DN24543_c0_g1	F-EMI	F-EMII	1009.70079955012	412.128318883534	770.671807283483	1.28859288112954	0.388090557550617	3.32034071960505	0.000899076467338209	0.0146907686505722	11.771	4.325	3.931	5.002	4.413	1.219	12.440	5.230	3.810	5.181	4.782	4.736	6.463	7.120	8.275	4.889	20.179	6.350	23.288	20.118	8.519	3.929	12.100	17.096	16.166	12.103	7.152	11.042	2.851	14.474	5.457	3.550	2.152	8.342	2.374	XP_003617931.1	Q:5122-4817,S:74-175;83.333%ID;E:7.15e-109	11434871	phytochromobilin:ferredoxin oxidoreductase, chloroplastic isoform X2
TRINITY_DN18707_c0_g1	F-EMI	F-EMII	230.260542399442	21.1898809719048	146.632277828427	3.40548593659818	1.02583526069829	3.31972010230965	0.00090107741813065	0.0146948527909045	4.377	0.324	0.180	0.000	0.484	0.000	7.835	0.165	0.211	0.046	0.097	0.233	1.023	1.703	0.100	0.000	21.703	0.584	7.319	10.489	0.139	1.028	0.122	9.662	3.003	0.099	3.743	0.768	0.000	0.518	1.453	1.029	0.073	0.207	0.074	XP_003611148.1	Q:282-1790,S:38-539;90.316%ID;E:0.0	11437244	protein DETOXIFICATION 49
TRINITY_DN6261_c0_g1	F-EMI	F-EMII	517.657511823764	153.620008438142	372.042510469515	1.74361773951101	0.525294335062276	3.31931571145593	0.000902383446846894	0.0147009017283731	22.578	4.436	4.840	3.204	10.974	9.930	15.231	4.882	4.914	7.364	4.484	4.174	3.867	9.176	3.014	3.366	34.467	11.879	23.141	21.726	5.314	2.988	0.461	41.018	10.213	2.813	9.268	15.655	2.062	8.903	6.883	2.624	4.149	4.598	5.837	XP_003629204.2	Q:279-899,S:12-218;93.237%ID;E:1.63e-169	11445341	IST1-like protein
TRINITY_DN10476_c0_g1	F-EMI	F-EMII	422.198739260011	1063.20765282659	678.602304686643	-1.32975741356092	0.40108523073176	-3.3153986027729	0.00091512533530172	0.0148930490644703	20.002	54.586	100.536	78.999	46.642	65.910	18.721	137.380	114.742	74.257	116.290	98.500	69.887	29.467	180.833	105.044	15.633	53.310	16.111	21.177	44.604	149.526	100.887	10.777	28.608	111.708	57.614	82.863	72.192	29.985	41.246	160.977	58.937	102.768	68.577	XP_003589185.1	Q:295-486,S:1-65;87.692%ID;E:2.48e-29	11409201	sterol carrier protein 2
TRINITY_DN32805_c0_g1	F-EMI	F-EMII	1359.23839468396	355.36986529276	957.690982927482	1.93056573024511	0.5825151196463	3.314189907066	0.00091909061307185	0.0149421132658765	104.464	23.267	8.075	0.905	27.804	0.000	179.508	1.220	5.358	0.000	5.481	8.552	0.000	68.142	9.408	0.122	255.123	6.490	119.903	139.792	2.023	3.275	0.000	66.670	49.223	9.151	7.681	4.337	0.253	17.221	1.638	0.549	0.000	6.369	0.000	.	.	.	.
TRINITY_DN12936_c0_g1	F-EMI	F-EMII	96.039467781665	689.349316696199	333.363407347478	-2.84279105989187	0.859672579063959	-3.30682998286068	0.000943581424208627	0.0152097818833156	11.018	51.118	53.841	64.061	58.663	1.523	6.509	65.633	88.879	3.999	40.465	54.505	6.753	32.636	31.910	111.519	1.482	50.683	6.159	3.581	24.642	40.385	3.839	5.002	15.611	56.619	53.299	43.806	74.034	25.004	14.734	50.042	9.364	50.311	2.988	.	.	.	.
TRINITY_DN2346_c0_g1	F-EMI	F-EMII	372.239788197235	842.961473807293	560.528462441258	-1.17605365877701	0.355665556743591	-3.30662791625016	0.000944262268183702	0.0152097818833156	8.420	23.567	33.303	33.798	23.852	4.679	10.279	42.359	10.813	9.735	26.153	30.997	6.884	14.692	17.264	15.963	8.641	8.431	5.347	8.662	20.728	19.004	73.766	3.646	11.573	23.852	9.831	16.894	15.398	10.709	18.558	25.462	22.086	25.451	6.886	XP_013455436.1	Q:1572-2612,S:160-465;82.133%ID;E:0.0	25491935	purple acid phosphatase
TRINITY_DN71967_c0_g1	F-EMI	F-EMII	6889.28812233383	2634.25333256198	5187.27420642509	1.385963745874	0.419315832535644	3.30529791229905	0.000948754956136824	0.0152508963859172	200.675	61.127	0.947	68.235	79.991	0.533	259.860	60.248	54.635	1.381	1.410	49.714	2.366	138.901	0.000	336.575	359.237	33.753	160.790	190.734	25.764	9.083	0.099	208.701	138.616	1.686	48.642	4.511	127.141	121.008	32.599	35.388	0.563	1.006	0.481	XP_003588783.1	Q:1692-1345,S:10-125;60.345%ID;E:1.70e-29	11437009	pEARLI1-like lipid transfer protein 1
TRINITY_DN10720_c0_g2	F-EMI	F-EMII	394.985130819199	96.5773585217925	275.622021900236	2.0169781062073	0.610873640983373	3.30179266363565	0.00096069054657796	0.0153799805509243	20.249	2.960	1.625	1.166	7.014	0.000	16.082	1.161	2.368	0.056	2.246	2.078	0.000	8.192	0.122	0.724	34.945	9.286	18.988	21.427	3.211	0.755	0.000	35.662	6.714	2.303	6.783	12.751	0.385	7.569	3.390	1.129	0.402	1.388	0.228	XP_003599800.1	Q:1382-234,S:34-412;87.760%ID;E:0.0	11405564	GDSL esterase/lipase At4g10955
TRINITY_DN11236_c0_g1	F-EMI	F-EMII	1651.90761230104	608.177257282844	1234.41547029376	1.43833084954005	0.435769054856825	3.30067230224188	0.000964534678452364	0.0154256863478633	32.607	9.106	5.550	4.827	12.121	2.464	29.223	3.132	1.386	3.144	6.411	4.565	2.904	18.120	4.260	2.808	54.802	19.059	14.719	18.217	6.362	1.545	0.176	23.470	13.220	12.035	5.439	5.912	0.502	9.941	8.078	1.038	1.161	9.319	0.534	XP_003600633.1	Q:3268-2849,S:43-185;82.517%ID;E:1.05e-74	11406100	expansin-A13
TRINITY_DN12656_c0_g1	F-EMI	F-EMII	877.32057631618	391.789096464365	683.107984375454	1.15641613256576	0.350502925363525	3.29930522367648	0.000969244630879594	0.0154741303962076	36.166	10.965	5.976	10.339	14.526	16.111	29.569	10.032	12.219	17.205	6.846	11.621	17.476	20.211	14.604	6.965	44.508	16.380	38.434	45.843	12.490	6.880	19.278	59.795	27.451	9.719	16.092	27.876	6.629	29.026	26.191	10.839	17.144	8.735	19.322	XP_003617619.1	Q:1833-700,S:1-384;90.365%ID;E:0.0	11426800	aspartate carbamoyltransferase 1, chloroplastic
TRINITY_DN501_c0_g1	F-EMI	F-EMII	1349.19056112475	3154.3472042789	2071.25321838641	-1.22575726750333	0.371529197722212	-3.2992219050838	0.00096953237327552	0.0154741303962076	21.005	35.042	35.400	8.657	61.496	1.615	23.768	8.719	12.051	1.556	56.262	7.263	8.457	48.202	12.630	7.354	11.800	25.178	44.346	189.488	439.167	16.005	15.953	10.490	34.586	48.211	11.566	42.080	50.124	86.442	37.071	8.702	11.022	324.904	14.641	XP_003622699.1	Q:1637-906,S:312-555;92.623%ID;E:5.82e-155	11446388	pectinesterase
TRINITY_DN24301_c0_g1	F-EMI	F-EMII	544.375200059288	2698.38583611903	1405.97945448319	-2.30913931858973	0.700066490286174	-3.29845714747151	0.00097217717662639	0.0155006058760076	51.231	211.014	107.860	1549.828	165.337	84.135	43.152	1063.583	1628.950	37.620	99.440	2388.264	37.398	110.582	19.930	1164.165	11.525	773.158	44.247	35.416	170.412	1417.557	54.982	27.457	61.701	51.256	2162.913	1088.901	1250.688	171.120	475.738	1897.997	97.684	51.115	34.077	XP_013465166.1	Q:723-238,S:89-248;75.309%ID;E:3.41e-69	25487715	fasciclin-like arabinogalactan protein 13
TRINITY_DN13758_c0_g1	F-EMI	F-EMII	73.6835777117818	217.961667005034	131.394813429083	-1.55654010472484	0.472059561527258	-3.29733836910105	0.000976058347884425	0.015546720655614	4.040	10.906	10.174	10.168	8.094	736.453	3.119	11.953	12.728	830.655	6.784	8.527	537.747	6.884	2.328	14.810	2.613	12.002	2.883	2.666	5.990	5.528	189.259	3.133	6.359	2.317	1.382	3.956	6.307	5.306	3.047	6.561	723.471	2.325	445.158	XP_003610187.1	Q:1812-589,S:1-375;74.209%ID;E:2.11e-167	11425462	zinc finger protein CONSTANS-LIKE 5 isoform X2
TRINITY_DN17965_c0_g1	F-EMI	F-EMII	165.938494091592	46.3901750722226	118.119166483845	1.79956927970357	0.546107965186515	3.29526283157022	0.000983296652750047	0.0156259747393881	11.832	1.581	0.375	31.085	2.201	32.670	11.694	34.296	52.795	23.785	0.406	36.110	0.884	4.578	0.696	26.285	10.756	14.661	0.054	0.179	0.097	0.636	0.679	0.000	0.000	0.000	0.000	0.000	0.000	0.000	0.000	0.000	0.000	0.000	0.783	.	.	.	.
TRINITY_DN10618_c2_g1	F-EMI	F-EMII	556.208160272482	189.587846098935	409.560034603063	1.55412265447283	0.471652687928309	3.29505734675057	0.000984015965396236	0.0156259747393881	24.637	10.460	7.544	13.836	14.924	3.091	24.642	13.629	10.655	2.589	11.114	14.500	2.139	10.889	2.311	12.536	50.993	25.149	25.355	24.403	23.494	10.274	3.662	45.878	28.638	7.153	18.580	18.254	13.183	16.769	18.870	15.220	3.703	10.976	3.868	XP_024630220.1	Q:1395-1120,S:1-92;100.000%ID;E:7.39e-57	25480624	60S ribosomal protein L37a
TRINITY_DN21523_c0_g1	F-EMI	F-EMII	1412.72073443658	161.668379155175	912.299792324019	3.12834702696253	0.949704372004866	3.29402192848544	0.000987647931472936	0.0156512523092231	32.399	10.302	2.970	7.567	9.809	21.003	28.866	4.559	11.748	17.878	11.835	11.454	37.089	9.443	0.397	5.576	216.331	16.128	46.865	37.041	5.051	16.962	56.713	109.374	15.050	1.187	20.063	12.991	9.597	9.888	12.284	17.827	19.218	3.155	20.465	XP_003630980.1	Q:1013-519,S:85-249;89.697%ID;E:2.86e-116	11410138	vacuolar iron transporter 1
TRINITY_DN15171_c0_g1	F-EMI	F-EMII	127.380693845659	7.3806120036285	79.3806611088467	4.00655236478023	1.21686172312463	3.29252887870636	0.00099290700175424	0.0156845619885227	12.747	0.000	0.000	12.956	0.000	0.000	7.016	5.640	0.282	0.000	0.000	28.383	0.000	0.966	0.000	0.061	5.497	17.784	11.872	7.515	0.000	14.369	0.000	5.073	1.738	0.000	4.961	12.213	0.337	3.345	0.615	49.484	0.000	0.000	0.000	XP_013448241.2	Q:1387-182,S:67-445;61.787%ID;E:6.52e-160	25498049	probable polygalacturonase At3g15720
TRINITY_DN53799_c1_g1	F-EMI	F-EMII	162.589056776596	61.0530630447625	121.974659283862	1.4162683817767	0.430388151840021	3.29067697547385	0.000999466107677402	0.0157126066787964	13.612	6.394	4.753	1.580	4.680	0.561	20.444	1.259	1.560	0.215	9.515	2.159	0.567	6.870	0.000	1.277	22.286	3.996	22.249	35.574	4.479	3.342	0.282	11.024	8.991	0.931	3.028	1.040	1.980	4.499	4.385	1.754	0.255	1.199	0.088	.	.	.	.
TRINITY_DN6433_c0_g1	F-EMI	F-EMII	117.260200847068	9.47334282397652	74.1454576378314	3.54611725493201	1.07788641287497	3.28988028105273	0.00100230017635746	0.0157192499691079	5.060	0.132	0.000	0.061	0.000	0.000	5.757	0.000	0.000	0.000	0.000	0.169	0.000	1.224	0.000	0.000	14.504	0.000	5.395	10.758	0.202	0.000	0.000	9.740	2.403	0.000	1.621	0.903	0.000	0.520	0.200	0.000	0.000	0.000	0.000	XP_003595795.1	Q:366-494,S:94-134;81.395%ID;E:4.64e-13	11443716	uncharacterized protein LOC11443716 isoform X1
TRINITY_DN8063_c0_g1	F-EMI	F-EMII	358.187196993647	1928.39462605293	986.270168617359	-2.42806523154774	0.738077640246845	-3.28971519952249	0.00100288834800682	0.0157192499691079	6.721	34.267	57.789	19.225	23.734	0.960	5.667	27.762	19.411	1.078	50.744	15.951	1.626	12.126	73.194	28.507	1.761	33.540	3.217	4.151	27.196	12.337	0.766	3.397	12.367	96.737	12.983	8.857	25.789	14.622	20.953	21.700	1.329	63.663	1.372	XP_013465398.1	Q:392-1927,S:1-512;90.820%ID;E:0.0	25487882	pentatricopeptide repeat-containing protein At1g07590, mitochondrial
TRINITY_DN5213_c0_g1	F-EMI	F-EMII	2916.56573047741	6133.47779167202	4203.33055495526	-1.07189466904769	0.326135298528871	-3.28665640880575	0.00101384453651759	0.0158593531926298	107.165	222.963	287.788	210.560	199.618	458.554	99.104	195.183	259.799	397.571	239.084	258.482	405.548	140.852	253.534	311.440	74.306	125.653	97.564	111.133	161.598	220.960	375.455	98.874	129.729	316.848	156.513	148.850	277.660	162.650	123.962	211.043	444.136	264.125	404.688	XP_013448771.1	Q:2514-1357,S:31-319;68.912%ID;E:3.34e-135	25498411	probable serine incorporator
TRINITY_DN12_c0_g3	F-EMI	F-EMII	172.958976400164	408.70406111544	267.257010286275	-1.23431219406281	0.375887170084197	-3.28373057741325	0.00102442805523003	0.0159455776794766	3.003	6.475	12.023	44.691	5.557	30.295	2.150	41.223	37.307	23.993	9.696	43.053	22.125	4.332	8.977	36.062	2.267	31.669	2.861	3.240	6.249	34.061	12.420	3.171	4.448	13.817	38.764	28.553	42.783	5.635	25.042	36.496	22.440	10.111	23.948	XP_003608705.2	Q:2401-4062,S:572-1124;93.682%ID;E:0.0	11410675	protein transport protein SEC16B homolog
TRINITY_DN16984_c0_g1	F-EMI	F-EMII	108.147338165257	30.7891042908057	77.2040446154762	1.76686363575894	0.538180964937464	3.28302885250549	0.00102698154032416	0.0159566222524405	3.962	0.713	0.072	2.344	0.968	2.635	4.962	1.885	3.185	4.798	0.852	2.978	2.926	1.599	0.000	1.426	3.800	3.871	5.506	4.373	1.781	5.180	45.150	4.582	3.511	0.238	3.057	5.270	1.722	2.288	1.971	2.800	7.118	0.166	6.367	XP_013465872.1	Q:960-1346,S:2-133;78.030%ID;E:2.37e-55	25481983	uncharacterized protein LOC25481983
TRINITY_DN3761_c0_g1	F-EMI	F-EMII	717.553158437045	1661.06489921179	1094.95785474694	-1.20895522671262	0.368575760624597	-3.28007252746055	0.0010378040368175	0.0160351105836016	13.489	33.005	22.587	6.412	21.318	1.982	11.779	9.377	13.661	1.164	20.332	10.307	2.347	18.215	20.070	4.849	10.721	5.965	9.884	8.655	18.011	12.281	1.668	17.206	16.390	9.966	10.874	15.480	7.854	17.906	6.780	13.123	1.212	24.097	2.489	XP_013446800.1	Q:2164-4473,S:286-1051;82.794%ID;E:0.0	25501911	calmodulin-binding transcription activator 1 isoform X1
TRINITY_DN30691_c0_g1	F-EMI	F-EMII	35.9425074809186	257.526880522213	124.576256697436	-2.83478751067767	0.864283753868136	-3.27992687354178	0.00103833996400397	0.0160351105836016	1.045	6.051	4.068	17.448	4.592	176.805	0.247	14.678	36.879	111.863	2.591	13.199	118.810	2.190	3.097	35.005	0.611	3.745	0.633	8.428	4.487	3.700	155.054	0.276	1.666	12.765	1.700	5.578	13.472	1.992	0.641	2.121	421.775	8.344	153.411	XP_003600159.1	Q:3271-2414,S:1-286;95.105%ID;E:3.90e-174	11440516	serine--glyoxylate aminotransferase
TRINITY_DN2691_c2_g1	F-EMI	F-EMII	284.839960015523	35.5626517158129	185.129036695639	2.96725850541749	0.906109447119906	3.27472416808919	0.00105765188160004	0.0163173162224084	10.024	0.241	0.268	13.394	0.045	7.983	13.408	13.210	3.915	13.680	0.000	14.594	5.377	2.301	0.000	2.213	7.745	14.069	4.579	4.543	0.000	7.717	6.576	2.353	0.500	0.000	3.467	5.389	0.307	0.851	0.708	8.464	1.391	0.000	3.129	XP_013445082.1	Q:2427-1486,S:1-314;92.357%ID;E:0.0	11443966	annexin D4
TRINITY_DN23884_c3_g1	F-EMI	F-EMII	1508.12161350225	3555.67284307686	2327.1421053321	-1.23674691929665	0.377728612316052	-3.27416795808373	0.00105973602137727	0.0163295316725601	97.765	261.853	272.847	68.134	252.221	13.511	121.287	59.937	106.042	11.641	287.887	76.854	17.660	163.535	270.411	81.141	73.308	98.962	97.089	63.494	218.483	39.454	18.970	93.679	148.247	285.725	45.827	55.868	47.434	196.743	34.397	40.801	15.282	242.194	14.081	XP_003597194.1	Q:230-442,S:33-103;94.366%ID;E:3.23e-27	11422146	protein transport protein Sec61 subunit beta
TRINITY_DN1396_c0_g1	F-EMI	F-EMII	2498.73312958173	884.712733672936	1853.12497121821	1.49536372444266	0.456744833477202	3.27395870700593	0.00106052107612009	0.0163295316725601	26.995	6.093	5.667	18.105	12.207	15.241	21.810	18.574	28.551	19.332	4.963	18.431	16.402	14.174	8.150	29.015	41.314	17.633	26.424	36.128	7.086	24.114	12.818	37.036	16.150	7.557	23.134	27.908	31.637	12.994	21.932	19.790	15.625	7.959	19.170	XP_013466131.1	Q:3605-888,S:493-1368;76.238%ID;E:0.0	25482165	auxilin-like protein 1
TRINITY_DN1968_c0_g1	F-EMI	F-EMII	584.640375822275	2237.53366213165	1245.79769034603	-1.9356322738797	0.591408452287816	-3.27291953030408	0.00106442776936406	0.0163559898001214	22.333	91.738	166.952	235.644	54.209	87.147	22.998	289.091	191.105	77.484	143.343	323.566	107.732	37.607	510.668	260.391	9.961	65.177	17.031	7.722	58.566	116.358	28.172	15.122	34.337	274.118	166.600	147.543	161.693	59.212	137.113	339.626	94.549	205.455	58.658	XP_003624092.1	Q:1394-1642,S:68-150;86.747%ID;E:9.19e-42	11406615	desiccation protectant protein Lea14 homolog isoform X2
TRINITY_DN180_c0_g3	F-EMI	F-EMII	1354.94205427264	416.272463833919	979.47421809715	1.69830254003377	0.518933216504915	3.27268034887432	0.00106532883365622	0.0163559898001214	28.585	5.468	20.522	30.411	17.857	3.920	20.818	30.929	7.739	6.331	13.471	24.490	7.398	13.178	50.320	17.183	46.036	74.135	31.917	42.260	14.313	16.172	0.058	36.103	7.422	14.599	30.736	16.477	6.261	9.796	29.410	10.593	4.924	37.092	0.922	XP_003608126.3	Q:698-3049,S:141-880;68.796%ID;E:0.0	11444093	formin-like protein 2
TRINITY_DN50998_c0_g1	F-EMI	F-EMII	515.16189672363	121.66554435729	357.763355777094	2.07470739543283	0.634405082643134	3.27031963046219	0.00107426025969394	0.0164444455137764	12.681	2.379	2.479	1.414	3.701	0.413	8.546	1.471	0.848	0.836	2.480	1.309	0.457	4.719	0.374	0.971	26.225	5.053	11.868	17.197	2.307	1.633	0.254	24.217	5.276	1.734	4.244	7.445	1.029	4.653	3.646	1.008	0.458	1.361	0.371	XP_024636850.1	Q:287-2221,S:1-599;75.767%ID;E:0.0	25493256	kinesin-like protein KIN-14D isoform X2
TRINITY_DN201_c0_g1	F-EMI	F-EMII	1887.49915099015	7135.64808410794	3986.75872423727	-1.91847223473334	0.586692392671596	-3.26997973503163	0.00107555189259588	0.0164482016571011	23.593	74.934	68.722	10.226	68.117	10.485	22.383	9.329	8.419	19.661	102.556	10.221	10.008	48.173	17.046	7.510	6.780	13.228	26.601	28.850	84.491	18.991	6.349	6.746	29.237	65.772	19.306	17.523	14.752	37.601	13.573	12.792	5.093	59.366	13.310	XP_013469271.2	Q:1721-2323,S:369-569;94.527%ID;E:1.92e-119	25484818	pullulanase 1, chloroplastic
TRINITY_DN2319_c0_g2	F-EMI	F-EMII	778.362197767046	224.622391826371	556.866275390776	1.78816535207171	0.547038370025335	3.26881156798726	0.00108000199187484	0.0164681972010323	21.993	5.863	11.027	4.824	9.332	1.375	20.539	4.241	5.659	1.394	10.245	4.071	1.163	10.824	4.283	2.435	48.715	15.548	27.121	33.594	9.736	3.422	1.520	39.391	9.248	10.654	9.641	17.003	1.863	12.461	10.931	2.101	0.932	8.244	1.834	XP_003621414.1	Q:2127-961,S:1-407;72.947%ID;E:3.32e-122	11420468	uncharacterized protein LOC11420468
TRINITY_DN2221_c0_g2	F-EMI	F-EMII	1602.13609123359	3371.92054765166	2310.04987380082	-1.07305926461919	0.328353444196	-3.26800063646861	0.00108310122064909	0.0164994518312251	68.045	108.007	290.928	386.868	135.707	164.722	48.842	541.601	273.775	179.954	249.311	393.187	270.142	91.943	820.483	239.029	36.390	293.563	64.040	100.217	147.145	270.671	653.669	52.831	81.713	571.759	267.879	210.754	173.974	110.737	396.423	245.393	282.777	433.390	191.931	XP_013461356.1	Q:1843-2346,S:201-368;91.071%ID;E:2.08e-148	25489745	F-box protein SKP2A
TRINITY_DN7522_c0_g2	F-EMI	F-EMII	196.03092214047	443.604875020904	295.060503292644	-1.17231583279149	0.358862640792164	-3.2667536252971	0.00108788311856347	0.0165562541209451	5.581	14.915	16.602	36.023	13.039	60.963	6.251	75.321	78.818	81.911	20.532	57.886	96.932	9.640	26.739	79.655	5.728	19.093	5.623	6.699	18.172	76.220	388.375	5.591	10.573	38.248	40.214	53.742	81.293	12.467	33.350	86.796	92.871	22.951	75.863	XP_003625793.1	Q:1111-1629,S:1-168;76.879%ID;E:6.35e-75	11442011	zinc finger A20 and AN1 domain-containing stress-associated protein 4
TRINITY_DN2242_c1_g1	F-EMI	F-EMII	13364.8691833823	27297.8865178925	18938.0761171864	-1.03033759869758	0.316128991484103	-3.25923159992555	0.00111714429811794	0.0169146753672675	482.897	866.077	385.092	59.250	826.345	18.780	565.191	69.410	89.294	29.826	780.249	96.395	19.462	852.815	88.395	52.800	298.968	108.615	2289.565	1450.172	2233.974	147.030	11.743	961.143	2679.627	1129.309	109.235	206.114	42.038	490.208	70.548	64.847	16.145	561.374	18.799	XP_003590200.1	Q:1-366,S:148-269;85.246%ID;E:1.54e-66	11434013	embryonic abundant protein VF30.1
TRINITY_DN30_c0_g2	F-EMI	F-EMII	683.760051014954	288.380855484472	525.608372802761	1.23677841446094	0.379598823293929	3.25811972684457	0.00112153077747147	0.0169269903356528	12.974	3.882	3.825	10.571	5.448	5.774	12.424	12.354	11.659	7.117	3.020	10.157	6.253	7.604	7.161	11.117	17.561	12.678	7.713	9.826	3.251	11.598	6.877	15.844	8.779	3.557	6.933	10.443	10.014	7.171	10.605	9.336	5.685	1.642	5.860	XP_024630105.1	Q:3831-3307,S:20-194;79.429%ID;E:7.79e-82	25480886	FKBP12-interacting protein of 37 kDa isoform X1
TRINITY_DN2719_c0_g1	F-EMI	F-EMII	109.226589771448	258.763031886769	169.041166617576	-1.23974108035003	0.380520053470553	-3.25801772874492	0.00112193396919727	0.0169269903356528	3.180	8.211	10.820	8.261	5.861	6.571	4.022	7.909	10.098	7.311	11.615	6.247	5.700	6.471	6.570	7.585	2.769	6.399	6.048	7.570	11.215	11.475	30.506	6.045	7.778	12.943	14.438	11.576	17.248	10.884	7.078	16.750	11.883	13.800	14.264	XP_013465762.1	Q:2419-2138,S:19-110;75.000%ID;E:2.85e-38	25481900	endonuclease V
TRINITY_DN5227_c0_g1	F-EMI	F-EMII	466.833123502961	936.469562461077	654.687699086208	-1.00097231841114	0.30731624773586	-3.25714089569218	0.00112540556398041	0.0169445052625412	21.881	43.140	48.933	58.368	40.034	41.336	20.362	69.941	52.928	32.435	58.433	46.342	36.707	30.304	71.225	48.956	16.993	42.389	24.932	25.904	44.207	60.293	90.943	15.831	22.811	66.109	42.138	30.887	39.841	34.078	35.560	55.094	48.388	72.495	62.782	XP_003604558.1	Q:570-202,S:48-170;95.122%ID;E:6.30e-76	11414237	uncharacterized protein At5g01610
TRINITY_DN11542_c0_g1	F-EMI	F-EMII	1800.29310332132	827.462599908576	1411.16090195622	1.11816195082057	0.343320065147925	3.256908244902	0.00112632835057284	0.0169445052625412	27.269	9.204	4.278	15.921	12.685	1.626	24.556	19.908	15.581	1.495	4.575	13.957	2.753	16.772	0.371	2.594	37.533	5.358	28.658	28.244	11.418	21.973	6.607	46.952	24.178	2.843	25.000	29.987	6.266	31.138	23.870	26.614	4.641	3.053	6.882	XP_013448440.1	Q:2557-1718,S:158-437;77.143%ID;E:0.0	25499913	dynamin-related protein 1E
TRINITY_DN4034_c0_g1	F-EMI	F-EMII	321.961095340448	704.454716824966	474.958543934255	-1.12893251606704	0.346686369691618	-3.25635102721586	0.00112854134481868	0.0169615664262853	20.470	35.159	85.908	36.461	33.656	65.204	18.904	41.410	39.889	78.236	134.415	41.366	97.817	34.588	199.108	40.233	11.742	47.904	18.163	17.777	42.372	21.254	116.744	9.017	20.511	124.439	29.429	19.218	29.271	24.021	36.993	35.030	57.525	122.315	62.955	XP_003612082.1	Q:227-583,S:1-81;53.782%ID;E:5.17e-42	11408074	glutaredoxin-C3
TRINITY_DN13452_c0_g1	F-EMI	F-EMII	71.4991638753506	259.165257380222	146.565601277299	-1.85166335264701	0.568871248752165	-3.25497791760207	0.00113401182863104	0.0170112595018211	6.677	18.857	12.217	44.222	16.215	162.134	2.771	50.669	89.531	166.997	7.064	48.714	175.529	12.453	6.076	174.562	4.633	10.264	3.291	4.912	2.201	69.487	159.817	2.883	8.132	18.046	10.776	38.212	118.443	10.026	13.302	67.331	193.074	9.997	175.317	XP_013466515.1	Q:902-813,S:110-139;90.000%ID;E:1.27e-09	25482495	leucine-rich repeat extensin-like protein 1
TRINITY_DN25918_c0_g1	F-EMI	F-EMII	559.50731493284	172.342477556453	404.641379982285	1.69323372252367	0.520504282894363	3.25306395772216	0.00114167797139626	0.0170936375126863	32.812	10.726	26.884	13.545	34.644	5.808	39.790	4.166	3.314	2.152	6.440	17.283	5.846	18.385	40.815	13.195	76.326	49.694	1.747	0.922	1.856	0.225	0.290	9.643	10.155	6.076	4.230	8.720	4.127	6.263	6.611	3.071	0.590	1.110	0.134	XP_013448504.1	Q:1220-1071,S:31-80;96.000%ID;E:2.26e-24	25498171	40S ribosomal protein S6
TRINITY_DN10901_c1_g2	F-EMI	F-EMII	2001.16506820393	405.004358745274	1362.70078442047	2.30160031454242	0.707790966146952	3.25180798374948	0.00114673463060324	0.0171530115392136	45.807	5.918	3.592	3.581	17.501	0.000	34.563	4.197	3.857	0.061	6.429	4.295	0.000	19.487	0.265	2.215	115.465	17.921	52.190	78.424	7.629	1.303	0.054	83.711	16.113	2.766	16.362	45.658	0.463	19.959	11.474	1.846	0.000	2.892	0.000	XP_013461288.1	Q:2469-1945,S:19-212;74.742%ID;E:3.76e-80	25489689	cyclin-A1-1
TRINITY_DN14174_c0_g1	F-EMI	F-EMII	392.672768370926	175.299639159641	305.723516686412	1.1497729336544	0.353837217439239	3.2494403555834	0.00115632324212853	0.0172482840352915	39.721	11.643	1.230	5.404	11.760	5.261	43.216	3.114	7.125	15.230	2.110	4.197	4.900	21.075	0.000	18.129	32.151	2.271	20.957	45.636	14.819	6.866	150.702	24.753	30.617	0.591	5.460	2.801	11.574	21.527	5.718	5.206	38.322	0.407	19.137	.	.	.	.
TRINITY_DN2508_c0_g1	F-EMI	F-EMII	273.522819544409	643.421346913363	421.48223049199	-1.22954548746251	0.378394849393253	-3.24937162710872	0.00115660268779322	0.0172482840352915	5.645	12.669	13.145	5.392	11.022	2.971	4.030	5.955	4.641	3.044	16.237	7.512	2.604	7.799	4.131	5.953	4.465	5.619	4.856	10.595	17.332	5.521	4.921	6.058	6.211	14.464	6.438	6.024	6.613	9.116	2.268	6.498	4.605	19.510	3.642	XP_003626214.2	Q:1062-667,S:289-420;89.394%ID;E:6.81e-119	11433300	heparan-alpha-glucosaminide N-acetyltransferase
TRINITY_DN13183_c0_g1	F-EMI	F-EMII	29.6378383527561	284.178661162145	131.454167476511	-3.26429935158653	1.00544080939768	-3.24663502920876	0.00116778037528342	0.0173851091665062	2.591	5.778	36.024	18.566	74.858	0.620	1.756	34.948	32.175	0.349	35.431	14.542	0.316	23.528	56.845	3.509	0.400	4.366	9.681	2.943	17.485	5.925	0.439	3.589	4.823	40.298	6.675	54.634	17.100	48.155	1.666	1.521	0.119	29.782	0.726	XP_003593144.1	Q:1609-173,S:1-472;89.353%ID;E:0.0	11420634	soyasaponin III rhamnosyltransferase
TRINITY_DN449_c1_g2	F-EMI	F-EMII	44.4532483578475	243.455038785512	124.053964528913	-2.44697848321137	0.753836012562787	-3.24603553350081	0.00117024231914554	0.0174052786180577	1.016	6.691	11.738	3.446	5.432	1.654	0.794	4.682	7.927	2.453	9.763	6.377	3.282	1.800	4.952	4.344	0.750	0.982	0.513	0.577	1.501	5.042	7.599	0.871	1.144	6.314	1.709	5.811	4.315	2.140	0.777	3.156	4.370	5.361	5.435	XP_013448441.1	Q:4231-1628,S:1-855;86.452%ID;E:0.0	25499914	receptor like protein kinase S.2
TRINITY_DN22842_c0_g1	F-EMI	F-EMII	89.1764505599832	364.567893145745	199.333027594288	-2.02916541052345	0.625359019573271	-3.24480074167332	0.00117532834872682	0.0174347139685708	5.222	15.727	6.089	53.880	16.989	76.726	3.572	34.863	143.634	33.698	4.624	89.763	52.725	10.679	0.952	126.866	1.694	17.306	4.676	4.281	6.199	65.368	16.694	5.760	18.321	8.054	12.302	27.495	79.644	14.697	27.944	52.808	110.212	4.124	89.237	XP_003610132.1	Q:2079-568,S:1-504;85.156%ID;E:0.0	11431063	AAA-ATPase At5g57480
TRINITY_DN370_c0_g1	F-EMI	F-EMII	3591.23786214861	7292.50945047485	5071.74649747911	-1.021523169356	0.314831797877107	-3.24466326541372	0.00117589586662708	0.0174347139685708	138.888	271.662	197.573	122.723	268.510	29.040	132.652	118.099	168.877	26.566	172.767	151.227	50.459	185.428	166.652	150.075	92.756	99.471	153.452	153.974	169.574	179.811	27.800	82.832	169.474	250.825	132.312	142.704	137.546	173.638	143.110	127.582	38.143	277.986	34.371	XP_024628974.1	Q:2184-1084,S:334-700;96.458%ID;E:0.0	25501056	cellulose synthase A catalytic subunit 3 [UDP-forming]
TRINITY_DN9604_c0_g1	F-EMI	F-EMII	1013.94358608979	210.572173646822	692.5950211126	2.26120905832462	0.696940600599607	3.24447887865797	0.00117665743404704	0.0174347139685708	11.251	1.339	0.918	1.458	3.533	1.805	7.943	1.315	1.713	2.498	1.485	1.485	2.856	4.394	0.607	4.079	23.997	3.771	11.337	16.780	1.417	1.658	1.476	22.323	4.275	0.402	4.779	8.058	3.106	4.805	2.344	1.284	1.263	0.722	1.802	XP_013449592.1	Q:215-1039,S:1-274;82.246%ID;E:1.28e-142	11425182	kinesin-like protein KIN-14L isoform X3
TRINITY_DN11551_c0_g1	F-EMI	F-EMII	57.0940840193194	320.516288980663	162.462966003857	-2.48907691079234	0.768695656124152	-3.23805252568037	0.00120348649854635	0.0177652687733776	10.324	34.701	205.687	2.710	44.366	0.192	7.785	1.776	2.884	0.110	209.456	2.385	0.116	36.128	339.262	6.840	2.067	1.021	9.011	17.921	116.362	3.904	0.000	5.254	27.909	447.326	0.532	11.084	3.071	39.726	0.944	1.465	0.174	481.856	0.268	XP_013446430.1	Q:677-171,S:5-172;82.353%ID;E:2.54e-90	25501651	STS14 protein
TRINITY_DN6708_c0_g2	F-EMI	F-EMII	994.405500123016	259.019683752138	700.251173574665	1.9362819223767	0.598110501029485	3.23733142796175	0.00120653197952206	0.017776840909153	16.854	3.720	3.490	0.317	5.632	1.040	14.603	0.259	0.944	2.874	3.413	0.506	1.461	7.967	1.734	0.243	39.197	0.878	16.414	18.026	3.807	0.295	0.000	24.983	5.882	2.393	4.459	10.709	0.597	7.872	1.374	1.277	0.195	3.309	0.054	XP_013456483.1	Q:1496-1014,S:250-410;93.168%ID;E:2.33e-93	25492791	auxin transporter-like protein 5
TRINITY_DN22706_c1_g1	F-EMI	F-EMII	329.451559659886	814.552257113939	523.491838641507	-1.30326619227294	0.402665882128514	-3.23659453188287	0.00120965153673172	0.0178061159259919	13.079	30.722	73.666	26.795	27.015	14.078	11.676	25.653	42.166	19.957	50.611	36.903	34.109	19.358	48.814	42.739	8.113	26.858	10.723	32.256	34.130	59.513	34.458	9.439	14.968	61.576	38.095	21.698	37.502	21.749	29.131	28.723	15.348	79.981	24.158	XP_039689181.1	Q:1465-1181,S:38-132;94.737%ID;E:1.35e-58	11439131	nucleobase-ascorbate transporter 6 isoform X1
TRINITY_DN1109_c0_g1	F-EMI	F-EMII	80.248584124607	189.475737834115	123.93944560841	-1.23362958754373	0.381801350698576	-3.23107706477878	0.00123324684368874	0.0181025897568914	8.931	16.426	49.547	0.680	12.344	0.000	6.732	0.746	1.587	0.249	48.551	0.348	0.263	15.060	38.579	0.329	5.803	1.297	134.370	96.541	57.182	10.364	1.675	14.305	45.921	91.263	5.523	11.515	0.908	61.451	10.431	3.635	1.052	108.757	1.484	.	.	.	.
TRINITY_DN7617_c0_g1	F-EMI	F-EMII	2175.15795794803	5277.23129403684	3415.98729238355	-1.27809188637527	0.395865298359539	-3.22860299114791	0.00124396457030905	0.0181919693114684	99.952	248.457	711.684	194.223	244.315	53.024	88.407	189.675	208.436	51.141	662.340	189.889	59.078	130.068	539.858	200.789	65.972	135.614	49.728	46.361	101.765	112.639	54.039	57.729	81.748	580.303	124.332	97.295	125.031	111.315	93.480	127.947	63.264	231.631	57.114	XP_003602973.1	Q:1498-722,S:129-388;85.000%ID;E:6.22e-140	11432294	serpin-ZX
TRINITY_DN295_c0_g1	F-EMI	F-EMII	23.21159171598	246.009974895247	112.330944987687	-3.40251332032833	1.05479883469931	-3.22574618818031	0.00125644725385857	0.0183403967297219	1.619	11.598	13.422	1.587	10.721	13.899	0.706	1.982	2.094	10.056	8.937	0.817	11.694	4.460	0.580	3.786	0.178	10.276	1.292	1.077	6.524	0.803	0.118	0.266	10.905	0.577	0.032	0.440	0.000	7.836	0.000	0.200	0.106	2.788	0.054	XP_013446810.2	Q:277-2103,S:1-609;88.834%ID;E:0.0	25501914	BTB/POZ domain-containing protein DOT3 isoform X1
TRINITY_DN10392_c0_g1	F-EMI	F-EMII	7155.92170188054	2127.25579356163	5144.45533855298	1.74892924566289	0.542282055157775	3.22512837927864	0.00125916190961002	0.0183629725240994	270.445	29.534	1.043	0.239	62.205	0.000	285.343	0.717	6.368	0.000	3.433	13.314	0.000	116.380	1.009	0.165	206.087	6.880	135.570	212.072	14.574	3.486	0.000	132.919	65.360	0.928	23.385	2.798	0.092	19.051	14.319	0.207	0.000	0.300	0.000	XP_003603893.2	Q:1469-2284,S:97-361;43.729%ID;E:4.09e-50	11417240	uncharacterized protein LOC11417240
TRINITY_DN5240_c0_g1	F-EMI	F-EMII	103.054096399854	616.276856072309	308.343200268836	-2.57795990535773	0.799420807742431	-3.22478459453401	0.00126067484577305	0.0183679974517128	3.217	19.618	25.628	25.451	11.564	16.668	2.270	18.151	28.670	13.387	19.943	30.142	14.682	4.698	27.620	23.578	1.248	13.641	2.256	2.001	7.019	27.927	27.453	1.976	4.347	8.518	23.408	20.830	22.463	8.866	24.133	33.206	23.736	19.418	24.202	XP_013463825.1	Q:1218-238,S:300-593;77.177%ID;E:2.64e-165	25488303	calmodulin-binding protein 60 F isoform X2
TRINITY_DN23420_c1_g1	F-EMI	F-EMII	946.144619281683	142.789524630204	624.802581421091	2.71802638959617	0.843443349704035	3.22253579988499	0.00127061286505026	0.0184771384447931	1497.394	53.898	0.000	1.726	107.594	0.000	1724.900	3.160	18.603	0.000	0.000	56.994	0.000	532.869	11.534	0.000	2462.289	34.552	290.924	384.017	11.402	1.688	0.000	1832.752	570.235	0.000	376.334	6.554	0.000	190.520	74.785	4.393	0.000	0.000	0.000	XP_003603893.2	Q:225-1,S:111-184;76.000%ID;E:7.60e-32	11417240	uncharacterized protein LOC11417240
TRINITY_DN1203_c6_g1	F-EMI	F-EMII	51.1443498968982	178.686570716488	102.161238224734	-1.80077914303222	0.558850273213931	-3.22229267720672	0.00127169160977458	0.0184771384447931	5.321	13.281	20.638	36.934	15.703	6.383	3.651	30.278	41.877	6.078	31.720	64.988	10.519	11.014	12.838	58.669	2.257	27.377	4.543	9.036	14.731	140.480	11.035	9.075	14.200	54.337	84.965	118.652	162.088	14.119	37.053	89.699	6.926	30.422	8.909	XP_003611598.1	Q:349-1374,S:25-381;76.944%ID;E:1.22e-131	11434954	formin-like protein 6
TRINITY_DN4800_c2_g1	F-EMI	F-EMII	1856.51864008424	856.673307137307	1456.58050690547	1.11277971936343	0.345567368441054	3.22015277189936	0.00128122298844818	0.0185812791525773	673.799	212.920	235.006	739.711	491.706	257.864	543.789	571.361	611.722	312.590	236.772	602.585	332.865	421.474	412.393	560.551	873.973	977.271	524.636	708.030	198.628	493.767	175.551	544.454	419.624	222.511	447.202	817.545	599.369	348.340	471.802	261.035	255.980	186.436	232.661	XP_003621869.1	Q:199-474,S:1-92;96.739%ID;E:2.22e-57	11443338	heat shock cognate 70 kDa protein 2
TRINITY_DN4546_c0_g1	F-EMI	F-EMII	548.684711845675	2266.2319660261	1235.70361351785	-2.0459338710678	0.635530812946399	-3.21925204787885	0.00128525459952505	0.0186225691789248	25.884	111.088	192.157	255.721	78.215	46.647	31.669	407.211	364.781	39.031	214.392	219.164	57.764	58.311	314.488	326.770	9.103	117.486	24.539	30.044	89.683	327.062	272.440	29.924	56.839	330.111	134.934	209.976	264.666	73.261	284.395	356.131	72.778	270.843	118.126	XP_003624087.1	Q:527-414,S:135-172;100.000%ID;E:2.18e-19	11416893	heavy metal-associated isoprenylated plant protein 39
TRINITY_DN3178_c0_g1	F-EMI	F-EMII	2264.11357134528	542.183449627839	1575.3415226583	2.05944714523312	0.640573741295206	3.21500400729669	0.00130442701248491	0.0188482509772751	50.231	8.483	2.739	5.453	16.133	1.494	43.279	8.383	8.276	0.745	4.505	6.794	0.504	24.515	0.709	5.552	121.978	27.864	79.785	90.383	10.397	4.145	1.341	109.098	26.229	3.076	21.387	41.327	0.941	20.663	22.447	3.482	1.089	2.480	0.528	XP_003590823.1	Q:2379-1852,S:1-148;79.096%ID;E:1.97e-88	11424447	cell division control protein 2 homolog D
TRINITY_DN268_c0_g1	F-EMI	F-EMII	849.529552073018	346.340064652547	648.25375710483	1.29112736854029	0.401725080169399	3.2139575851123	0.00130919010840282	0.0188997040350787	17.408	6.363	11.993	8.289	9.812	1.348	15.290	7.094	7.231	1.617	12.901	6.381	0.674	9.477	4.775	6.363	28.999	14.867	18.262	28.512	10.811	11.184	0.663	23.155	7.586	12.279	11.706	16.806	7.275	11.234	14.652	7.000	1.392	15.066	1.282	XP_003623847.1	Q:1301-357,S:291-612;75.542%ID;E:1.65e-142	11428730	flap endonuclease GEN-like 1
TRINITY_DN141_c3_g1	F-EMI	F-EMII	43.8871096199453	209.905444960953	110.294443756348	-2.24988218229752	0.700479201761323	-3.21191860749084	0.0013185172486122	0.0190168896013142	3.891	18.030	444.368	0.115	32.063	0.790	1.610	1.720	0.409	1.150	368.059	0.697	0.405	8.231	1663.774	0.063	3.535	0.402	1.237	20.081	174.753	0.688	0.618	0.514	7.716	2728.343	0.184	3.754	0.087	24.398	0.000	0.095	1.064	1795.116	0.155	XP_013452025.1	Q:202-1284,S:25-352;51.781%ID;E:5.56e-120	25496290	peroxidase 12
TRINITY_DN2957_c0_g1	F-EMI	F-EMII	6144.10557160501	1557.00550256904	4309.26554399062	1.98022640381949	0.616589309737437	3.21158082462171	0.00132006831682388	0.0190218093572761	67.475	20.075	18.340	56.656	19.386	23.993	44.856	67.409	38.386	23.554	22.209	59.138	33.528	26.904	107.240	41.147	183.125	41.291	85.261	103.070	34.075	32.570	66.969	184.394	34.716	30.698	60.602	54.425	37.995	23.395	34.109	47.204	30.984	23.507	37.787	XP_013461781.1	Q:2783-2496,S:227-327;90.099%ID;E:3.39e-48	25489961	interferon-related developmental regulator 1
TRINITY_DN6411_c0_g1	F-EMI	F-EMII	727.27006871309	2366.09470035633	1382.79992137039	-1.70260537983027	0.530458977156231	-3.20968341219875	0.00132881239855602	0.0191127719283616	21.364	34.157	13.996	12.084	39.366	31.883	19.380	2.946	6.274	112.896	14.910	8.152	212.090	66.039	40.152	13.690	7.882	3.754	18.789	15.095	30.108	9.176	211.028	17.414	58.454	21.256	6.599	17.858	12.462	54.468	8.581	10.566	65.849	15.194	32.760	XP_003613558.1	Q:1265-366,S:305-603;89.000%ID;E:0.0	11422634	protein NRT1/ PTR FAMILY 2.13
TRINITY_DN14681_c0_g1	F-EMI	F-EMII	97.0477605092113	231.491630523254	150.825308514829	-1.2547739055813	0.391528156203606	-3.20481141828478	0.0013515099805938	0.0193860295665284	4.733	7.696	4.792	1.116	10.504	6.405	2.730	1.659	1.908	8.238	4.602	2.382	7.947	9.855	0.572	2.583	4.294	1.801	6.050	6.456	2.848	1.309	77.458	4.468	8.418	2.845	1.655	2.582	2.359	7.735	1.512	1.883	19.522	0.764	11.698	XP_003607085.1	Q:1853-411,S:72-563;83.333%ID;E:0.0	11438087	amidophosphoribosyltransferase, chloroplastic
TRINITY_DN9616_c0_g1	F-EMI	F-EMII	881.574249096261	327.995237019009	660.14264426536	1.42475401844483	0.444683525646934	3.20397301962574	0.00135545178222852	0.019407156164312	27.716	10.056	3.264	20.990	8.114	7.304	22.476	18.706	15.384	7.612	4.854	36.511	6.542	13.365	0.538	17.159	50.057	28.576	41.668	31.547	6.813	16.231	6.961	63.981	15.518	1.071	19.906	18.695	11.424	9.868	23.601	18.389	6.183	1.599	9.631	.	.	.	.
TRINITY_DN5619_c0_g1	F-EMI	F-EMII	2091.59168164466	6948.49907537486	4034.35463913674	-1.73200235577204	0.541148471801911	-3.20060472499319	0.00137139522866244	0.0195641600633414	177.454	484.059	722.442	12.764	565.634	8.023	170.152	16.982	51.733	12.701	688.863	32.067	29.235	348.448	600.540	25.085	57.542	25.650	167.759	133.656	520.757	30.357	4.572	87.013	281.441	674.315	20.221	138.984	23.680	407.206	16.978	20.845	56.378	560.863	9.690	XP_003607493.1	Q:1267-398,S:1-317;73.041%ID;E:3.70e-111	11438176	zinc finger CCCH domain-containing protein 61
TRINITY_DN2304_c0_g1	F-EMI	F-EMII	13713.7648826592	6162.56686112594	10693.2856740459	1.15344439514299	0.360707106305073	3.19773127554478	0.00138513290784327	0.0197422252440653	357.272	95.167	28.904	3.673	159.696	0.672	308.152	2.685	13.820	0.500	47.149	23.067	1.427	217.376	0.973	2.006	428.363	14.548	520.331	367.215	67.685	20.085	0.132	405.992	342.203	18.206	90.348	17.704	1.597	230.179	15.179	10.640	1.905	27.833	1.226	XP_013459902.1	Q:911-1348,S:29-174;86.986%ID;E:1.03e-82	25489046	indole-3-acetate O-methyltransferase 1
TRINITY_DN14571_c0_g1	F-EMI	F-EMII	237.751837399127	18.4077678810005	150.014209591877	3.64462748642599	1.14000603393906	3.1970247331347	0.00138853020111023	0.019772720372875	10.973	0.079	0.000	1.330	0.059	0.000	5.370	2.375	1.359	0.000	0.000	4.754	0.000	1.657	0.000	0.222	17.928	8.064	8.631	14.465	0.473	8.604	0.000	2.014	0.806	0.000	2.657	6.337	1.478	2.520	0.000	3.473	0.000	0.000	0.000	XP_003610412.1	Q:1815-325,S:20-511;77.844%ID;E:0.0	11443134	sucrose transport protein SUC8
TRINITY_DN18945_c1_g1	F-EMI	F-EMII	203.854717069306	62.9323891140446	147.485785887201	1.68923393834982	0.52858031136447	3.19579428524165	0.00139446495687991	0.0198213233156501	3.597	1.461	1.941	10.541	1.862	0.529	5.828	12.991	30.364	1.260	1.182	11.167	1.588	1.921	1.739	11.425	7.957	5.618	3.164	3.980	2.188	13.880	1.136	6.763	0.927	1.326	2.241	3.640	10.812	1.353	2.788	15.348	0.596	1.025	0.647	XP_013456040.2	Q:1368-1829,S:3-158;84.615%ID;E:1.44e-69	25494428	dof zinc finger protein DOF2.1
TRINITY_DN32050_c0_g1	F-EMI	F-EMII	629.699140067467	271.113863384839	486.265029394416	1.20893820809116	0.378843843621579	3.19112538964404	0.00141719760124245	0.0200177569533985	13.134	4.701	3.928	2.710	8.065	1.945	12.925	3.117	3.546	2.652	6.484	2.018	1.658	7.892	0.548	1.508	20.229	5.010	14.274	17.245	5.299	2.404	2.280	19.444	7.327	3.072	5.031	9.852	2.281	8.576	4.310	2.334	2.802	4.307	2.670	XP_024625451.1	Q:3013-2180,S:41-315;58.657%ID;E:2.55e-94	112416309	uncharacterized protein LOC112416309
TRINITY_DN1308_c0_g1	F-EMI	F-EMII	487.348165340105	1105.80468036945	734.730771351842	-1.18268424405889	0.370739739656734	-3.19006601545853	0.00142240297876289	0.0200717773193255	7.041	19.947	13.054	5.549	19.038	12.549	10.564	3.579	7.066	14.052	18.471	4.844	5.233	24.679	44.352	8.444	13.664	3.789	5.503	7.573	22.421	5.275	4.475	3.465	12.678	10.193	1.378	2.121	2.984	12.120	2.327	2.465	11.403	7.864	10.501	XP_013463722.1	Q:2265-1795,S:308-464;83.439%ID;E:3.00e-122	25486649	UDP-glycosyltransferase 43
TRINITY_DN6191_c0_g1	F-EMI	F-EMII	590.005834821403	285.724622888492	468.293350048238	1.03491322352236	0.324468070102556	3.18956877080465	0.00142485233053668	0.0200717773193255	7.035	2.419	2.911	1.761	2.599	3.082	8.017	1.338	3.045	4.616	2.032	2.226	4.190	4.464	2.819	2.620	7.384	3.429	7.121	5.876	3.462	1.873	6.830	7.135	5.605	4.108	2.636	2.931	3.332	5.026	2.456	2.940	4.353	3.315	4.426	XP_003614457.2	Q:4291-3941,S:141-257;92.308%ID;E:5.57e-67	11436459	methionine aminopeptidase 1B, chloroplastic
TRINITY_DN1839_c0_g1	F-EMI	F-EMII	169.17557209706	471.135888701316	289.959698738762	-1.47469632370887	0.462809800297282	-3.18639821966089	0.0014405616450349	0.0202349296801876	5.396	12.628	23.627	48.403	12.820	18.347	4.356	41.380	50.114	22.682	24.405	48.637	26.941	8.762	21.608	44.477	2.691	23.644	3.563	7.864	16.157	68.385	148.181	4.548	11.599	35.775	47.080	32.424	55.350	12.919	43.915	63.602	35.445	28.609	31.188	XP_024631172.1	Q:1288-1536,S:85-167;78.313%ID;E:9.82e-36	25482175	bifunctional nuclease 1
TRINITY_DN5373_c0_g1	F-EMI	F-EMII	748.005192120744	348.982525018424	588.396125279816	1.09238184962762	0.342961619779703	3.18514313738457	0.00144682426265586	0.0202372921431751	17.979	5.815	1.495	18.970	8.031	17.930	15.191	16.654	45.597	14.343	1.602	29.010	4.760	10.478	0.050	15.865	22.056	15.696	18.984	21.414	8.396	26.800	0.901	20.265	13.072	1.193	10.667	13.249	15.468	11.730	17.515	24.508	5.114	0.573	4.099	XP_013464836.1	Q:3028-2168,S:1-288;82.007%ID;E:4.94e-160	25487439	probable glucuronoxylan glucuronosyltransferase IRX7
TRINITY_DN11148_c1_g1	F-EMI	F-EMII	37.6146566827475	143.509411812496	79.9725587346468	-1.92975339554028	0.605912648991991	-3.18487062244147	0.00144818737110057	0.0202372921431751	1.468	3.046	4.019	7.023	2.718	31.223	0.639	4.879	3.842	30.008	4.163	1.708	17.729	3.485	1.775	6.101	0.646	4.202	0.973	0.877	1.759	0.544	15.682	0.540	2.109	3.920	0.454	4.652	2.194	2.351	0.000	1.528	60.997	2.720	53.712	XP_003612555.1	Q:3483-2245,S:1-417;94.964%ID;E:0.0	11405860	probable serine/threonine-protein kinase PBL15
TRINITY_DN7390_c0_g1	F-EMI	F-EMII	205.910159109894	56.7908889265006	146.262451036537	1.82633141986715	0.573634000854903	3.18379213426212	0.00145359354401088	0.0202466969350457	8.285	1.116	0.698	9.572	1.824	18.706	8.018	5.912	6.163	11.764	1.502	6.112	18.982	3.512	1.289	14.880	9.847	9.757	10.830	13.624	1.078	5.902	25.246	16.164	8.502	1.197	10.148	4.387	14.149	3.012	8.706	9.429	23.652	0.446	24.870	XP_013464934.1	Q:733-1392,S:1-224;89.333%ID;E:0.0	25487536	flagellar radial spoke protein 5 isoform X2
TRINITY_DN2022_c4_g2	F-EMI	F-EMII	29.2389662286173	143.400263999203	74.9034853368515	-2.28656601039228	0.71854727202056	-3.18220679338528	0.00146157420738588	0.0203339894816933	2.173	12.376	18.986	9.943	8.704	0.876	2.309	9.169	16.523	2.478	19.651	14.548	1.111	4.971	2.409	10.791	1.326	6.044	3.578	3.605	10.590	10.800	4.766	1.803	4.890	9.077	7.657	7.712	11.276	8.836	3.521	16.883	0.638	25.530	3.409	XP_024632690.1	Q:261-773,S:17-210;31.472%ID;E:6.34e-17	25483510	protein EMSY-LIKE 1
TRINITY_DN10669_c0_g1	F-EMI	F-EMII	32.2024210058718	291.990073146969	136.117481862311	-3.17817456332351	0.999884955851403	-3.17854023577871	0.00148018672651718	0.0204478794384763	1.066	8.093	7.889	2.667	4.710	0.670	0.690	2.936	2.764	0.671	13.959	1.820	1.321	2.450	0.766	1.736	0.165	1.948	0.483	1.091	5.725	2.449	0.346	1.084	1.555	6.164	2.560	5.172	18.677	3.307	4.715	14.848	0.592	6.966	2.082	XP_003629621.2	Q:2867-1656,S:158-494;76.980%ID;E:0.0	11406751	subtilisin-like protease SBT3.9 isoform X1
TRINITY_DN1280_c0_g2	F-EMI	F-EMII	496.65779718543	60.5387292864892	322.210170025854	3.03308280010537	0.956049519445589	3.17251642139233	0.00151124012503526	0.0208222664379311	15.278	2.644	0.942	0.048	3.180	0.000	7.746	0.241	0.542	0.000	1.696	0.226	0.000	3.941	0.582	0.267	62.807	4.023	24.427	41.783	2.588	0.048	0.000	27.901	6.117	1.276	7.002	3.209	0.037	2.162	0.813	0.200	0.342	1.328	0.000	XP_024635770.1	Q:1159-2,S:21-418;76.471%ID;E:2.97e-177	25489995	AP2-like ethylene-responsive transcription factor ANT
TRINITY_DN3857_c0_g1	F-EMI	F-EMII	1385.82338431536	475.799258285494	1021.81373390342	1.53985321051571	0.485616923083285	3.17092164074277	0.00151956127351213	0.020900282397974	23.965	6.838	7.660	2.443	11.860	2.121	17.924	2.875	2.977	1.393	6.619	2.965	1.310	11.705	0.837	3.088	43.681	8.566	20.674	25.117	6.003	1.622	0.786	38.539	14.066	2.785	8.858	14.774	3.285	13.315	3.390	2.003	1.276	2.048	1.353	XP_003626290.2	Q:460-2397,S:3-632;81.193%ID;E:0.0	11425652	kinesin-like protein KIN-14S
TRINITY_DN17033_c0_g1	F-EMI	F-EMII	201.723369071813	47.0166170953167	139.840668281215	2.07082238997503	0.653422812834675	3.16919205956615	0.00152863346743223	0.0210066842145997	7.037	0.906	0.465	0.071	0.781	0.000	6.857	0.000	0.146	0.000	0.584	0.033	0.000	2.925	0.172	0.079	11.711	0.378	6.461	5.804	1.317	0.000	0.000	3.476	0.712	0.000	1.060	0.070	0.000	0.592	0.163	0.000	0.000	0.000	0.000	XP_003597052.1	Q:141-1487,S:1-447;91.778%ID;E:0.0	11418043	scarecrow-like protein 32
TRINITY_DN13461_c0_g2	F-EMI	F-EMII	857.804753149748	341.640269253578	651.33895959128	1.3242619309334	0.418143551067229	3.16700312022866	0.00154018665832584	0.0211100910684748	15.573	6.003	4.739	21.540	10.694	5.520	17.021	13.344	15.137	5.699	6.644	27.637	4.306	9.542	11.833	22.412	29.205	19.129	18.745	19.771	7.934	13.286	3.314	25.901	12.045	14.189	31.601	18.773	23.933	15.681	20.890	21.416	13.705	14.711	5.383	XP_024625886.1	Q:1806-1012,S:148-412;81.887%ID;E:1.32e-150	11411503	amino acid transporter AVT1A
TRINITY_DN78025_c0_g1	F-EMI	F-EMII	4613.77950436884	1060.77743755316	3192.57867764257	2.11928027669681	0.67011693598449	3.16255292605508	0.0015639230439162	0.021323880462625	165.189	19.697	22.381	154.322	39.201	0.392	127.458	176.974	45.193	0.352	20.334	117.879	0.000	76.536	3.235	58.236	357.513	399.373	210.820	215.815	36.377	119.406	4.574	239.285	74.935	9.757	291.491	151.495	78.252	61.044	454.628	102.266	1.327	16.205	1.421	XP_003588864.1	Q:1578-1177,S:23-124;61.940%ID;E:1.48e-47	11427295	early nodulin-like protein 1
TRINITY_DN15986_c0_g1	F-EMI	F-EMII	2370.6499607809	411.755568274281	1587.09220377825	2.5221784936347	0.798019418510234	3.160547770057	0.00157472780625167	0.0214340223740974	32.264	2.805	1.524	2.962	6.217	0.645	28.095	4.768	5.824	0.778	2.888	5.222	0.506	14.077	0.992	5.298	90.380	13.081	38.071	52.316	4.104	2.200	0.282	74.927	10.948	0.643	15.883	16.399	2.344	9.577	7.088	2.688	0.206	1.123	0.353	XP_024641663.1	Q:3547-2354,S:1-398;95.729%ID;E:0.0	11437426	kinesin-like protein NACK1
TRINITY_DN2198_c0_g1	F-EMI	F-EMII	15.3008222966408	226.064096614946	99.6061320239629	-3.88922081984491	1.23133514740645	-3.158539596662	0.00158561767454263	0.0214917739252555	0.554	4.847	2.257	0.025	5.423	2.521	0.790	0.025	0.492	1.323	3.309	0.189	0.357	7.981	0.243	0.112	0.025	0.000	1.673	0.258	5.188	0.299	0.025	0.808	4.242	0.908	0.000	0.148	0.077	6.243	0.000	0.230	0.939	2.343	0.045	XP_003606544.2	Q:244-1587,S:17-469;81.898%ID;E:0.0	11412123	uncharacterized protein LOC11412123
TRINITY_DN17169_c0_g1	F-EMI	F-EMII	1611.82367267589	4533.39529356157	2780.45232103016	-1.4913825277574	0.472777379164682	-3.15451329416907	0.00160766053674609	0.0216572676076995	79.789	255.306	288.490	231.590	206.595	47.614	83.512	200.494	195.494	34.635	231.469	361.197	36.903	113.462	265.354	172.386	50.999	150.150	59.704	37.165	87.657	90.126	18.518	74.162	98.443	122.898	204.650	152.320	137.383	139.148	226.320	214.558	32.205	104.979	36.369	XP_003612141.1	Q:321-1421,S:1-369;95.122%ID;E:0.0	11429397	GDP-mannose 4,6 dehydratase 1
TRINITY_DN21373_c0_g2	F-EMI	F-EMII	32.617362257861	195.018340458772	97.5777535382253	-2.57729468156669	0.817518806799766	-3.15258151877348	0.00161833627985643	0.021715343403603	1.330	9.869	5.733	15.761	4.231	0.000	1.855	13.710	44.681	0.000	8.450	21.551	0.000	3.911	1.019	18.319	0.579	4.419	1.854	1.365	3.281	14.458	0.000	1.188	0.974	1.326	1.519	4.987	10.326	2.157	3.168	13.945	0.000	2.689	0.029	XP_024626987.1	Q:2001-115,S:1-629;91.892%ID;E:0.0	11442028	BTB/POZ domain-containing protein At1g03010-like isoform X1
TRINITY_DN22583_c0_g2	F-EMI	F-EMII	70.2824106306177	200.552061728845	122.390271069909	-1.51654795584502	0.481405927548228	-3.15024778271574	0.00163132042805843	0.0218078133074035	35.827	125.754	71.235	0.000	107.241	0.000	74.532	0.000	0.000	0.000	93.932	0.551	0.000	172.816	18.600	0.000	49.531	0.000	78.900	79.888	78.059	2.015	0.000	0.000	0.000	0.000	0.000	0.000	0.000	0.000	0.000	0.000	0.000	41.396	0.000	.	.	.	.
TRINITY_DN552_c1_g1	F-EMI	F-EMII	850.154108098818	178.981578820639	581.685096387547	2.24112476186908	0.712365282060935	3.14603310732004	0.00165501270120979	0.0220869734089296	15.947	2.183	0.954	3.558	4.691	0.655	12.096	2.116	2.242	0.633	1.431	2.972	0.464	6.718	0.263	5.600	38.069	9.284	22.784	29.961	3.241	1.744	0.860	44.576	10.945	0.838	10.242	14.293	4.301	7.034	5.741	1.505	0.696	0.767	0.941	XP_003600247.2	Q:2413-410,S:430-1108;81.176%ID;E:0.0	11444830	kinesin-like protein KIN-12F
TRINITY_DN21917_c0_g1	F-EMI	F-EMII	8.0981709020321	222.426434095786	93.8294761795338	-4.77794953011668	1.52048476428764	-3.1423856669522	0.0016757714579561	0.0223450407892518	19.098	363.188	497.735	0.000	245.876	1.928	10.616	0.000	4.597	0.000	322.146	0.000	0.000	121.203	36.859	0.000	0.000	0.000	6.958	0.000	519.554	21.057	0.000	2.364	92.243	249.905	0.000	8.851	0.000	99.566	0.000	0.000	0.000	297.675	0.000	XP_039685893.1	Q:2-85,S:576-603;85.714%ID;E:1.33e-16	25485180	provicilin
TRINITY_DN44203_c0_g1	F-EMI	F-EMII	203.044043265306	37.0427127431705	136.643511056452	2.45145214011517	0.781032521345332	3.13873247671241	0.00169680280491773	0.0225079574820399	0.547	0.246	0.174	0.163	0.203	0.106	1.935	0.132	0.177	0.140	0.572	0.118	0.499	0.298	0.048	0.153	2.244	0.363	0.910	0.914	0.414	0.609	0.104	0.716	0.605	0.190	0.864	0.826	0.964	0.546	0.683	0.588	0.100	0.465	0.148	XP_024634769.1	Q:3302-2550,S:179-429;58.566%ID;E:2.07e-123	112420248	uncharacterized mitochondrial protein AtMg00810-like
TRINITY_DN16846_c1_g1	F-EMI	F-EMII	588.099623360335	253.444645791753	454.237632332903	1.20700938048628	0.384706732655802	3.13747922255938	0.00170407351409008	0.0225692836689217	20.012	6.661	3.114	29.825	9.481	4.495	17.672	15.626	37.764	6.417	5.359	52.245	3.934	11.496	0.077	33.818	28.939	37.952	20.437	18.650	5.079	25.838	2.813	31.354	11.262	1.449	49.564	31.024	31.140	6.893	45.155	41.192	2.786	1.275	3.143	XP_013448532.1	Q:639-1922,S:25-452;91.121%ID;E:0.0	25498198	probable glucan endo-1,3-beta-glucosidase A6
TRINITY_DN11699_c0_g1	F-EMI	F-EMII	270.982898917728	685.693891467871	436.867295937785	-1.34004930941915	0.427386060947965	-3.13545394168178	0.00171588370177669	0.0226874749164267	5.958	15.240	10.008	9.160	13.031	5.077	9.262	9.111	17.707	8.374	13.073	12.731	4.055	15.916	4.736	14.380	4.403	7.607	17.023	16.867	22.323	16.711	15.510	11.490	19.857	16.473	14.199	19.558	15.412	20.000	6.650	16.205	8.227	12.068	8.110	XP_024627767.1	Q:3588-3076,S:19-147;57.310%ID;E:3.09e-46	25500386	IAA-amino acid hydrolase ILR1-like 4 isoform X2
TRINITY_DN13285_c0_g1	F-EMI	F-EMII	1926.41833195604	384.738888352143	1309.74655451448	2.31997676951574	0.740466999332634	3.13312648856286	0.00172954890825614	0.022848939820752	81.841	7.661	5.248	8.184	27.099	0.204	79.532	13.511	11.408	0.057	11.596	8.733	0.000	38.310	0.621	7.456	193.570	42.781	93.671	123.467	14.501	3.191	0.152	165.280	36.715	4.707	35.387	57.107	1.220	33.062	31.643	5.339	0.091	3.737	0.047	XP_003611259.1	Q:1312-824,S:1-162;91.463%ID;E:1.10e-154	11436299	syntaxin-related protein KNOLLE
TRINITY_DN11243_c0_g1	F-EMI	F-EMII	136.661724890912	22.1172520022062	90.8439357354298	2.58053822238695	0.824478012505181	3.12990544713979	0.00174862577308608	0.0230428715663757	2.704	0.237	0.158	7.868	0.424	45.117	3.028	15.541	29.816	29.230	0.113	13.170	32.196	0.989	0.175	5.268	6.025	5.597	5.060	4.452	0.652	102.313	70.399	5.499	3.373	0.232	77.893	80.577	56.949	2.392	43.145	93.006	45.521	0.182	65.269	XP_003625105.2	Q:2428-1106,S:16-456;92.290%ID;E:0.0	11418472	glycerol-3-phosphate dehydrogenase [NAD(+)] GPDHC1, cytosolic
TRINITY_DN1552_c0_g1	F-EMI	F-EMII	570.94784728453	176.864263991612	413.314413967363	1.67989992814945	0.53677446974864	3.12961965001075	0.00175032773915191	0.0230459818988335	12.084	2.312	1.919	9.520	3.665	0.086	11.803	7.623	13.229	0.072	3.212	14.772	0.632	6.302	0.724	3.531	19.648	3.616	11.923	17.190	1.555	9.216	0.232	16.112	9.117	0.925	10.371	16.858	9.678	5.405	5.339	23.624	0.171	0.646	0.250	XP_013447573.1	Q:2958-2323,S:1-213;89.202%ID;E:7.71e-120	25497517	serine carboxypeptidase-like 25
TRINITY_DN20376_c0_g1	F-EMI	F-EMII	1246.30577095106	6.60370547693076	750.424944761409	7.52681897984861	2.40603328994499	3.12831040671956	0.0017581439728152	0.0231101851142372	38.423	0.000	0.000	0.354	1.025	0.000	54.355	0.666	0.327	0.000	0.000	0.922	0.000	5.764	0.000	0.000	1426.825	47.034	13.822	43.972	1.704	0.000	0.000	50.110	15.608	2.548	11.082	11.214	0.000	2.703	1.282	0.275	0.000	0.000	0.000	XP_003603889.1	Q:456-355,S:475-508;79.412%ID;E:1.21e-14	11428158	BURP domain-containing protein 9 isoform X1
TRINITY_DN19340_c1_g1	F-EMI	F-EMII	410.488517969931	196.765865130074	324.999456833988	1.04879193363562	0.335731595384617	3.12390000838056	0.00178471095473806	0.0233617326556512	18.553	7.040	2.975	9.907	8.899	2.632	19.540	6.552	7.176	7.452	3.110	14.121	8.677	11.995	6.504	8.940	24.599	14.663	16.440	10.028	4.455	4.260	1.514	29.980	16.144	2.776	10.626	13.312	8.119	18.203	7.362	9.090	2.576	2.358	4.474	XP_003609082.1	Q:1764-1102,S:19-239;84.305%ID;E:2.69e-101	11446584	single-stranded DNA-binding protein, mitochondrial
TRINITY_DN19514_c0_g1	F-EMI	F-EMII	1030.27482129841	405.447900929038	780.344053150658	1.34096522408394	0.429304880417431	3.12357321160678	0.00178669409578051	0.0233682345089562	50.821	15.089	15.797	136.735	23.631	126.704	43.225	156.166	162.970	132.883	19.077	238.300	170.698	28.692	61.751	130.305	81.289	74.194	27.351	33.784	7.661	169.223	197.578	82.542	33.272	23.562	121.263	154.277	133.229	23.183	95.364	268.139	155.529	10.838	122.250	XP_003603516.2	Q:834-397,S:31-176;86.986%ID;E:8.28e-90	11431984	uncharacterized protein LOC11431984
TRINITY_DN9253_c0_g1	F-EMI	F-EMII	3776.44028469497	1721.19728289468	2954.34308397485	1.13179334454214	0.362409194837772	3.12297083149	0.00179035490195241	0.0233966495541096	103.291	32.527	15.045	7.845	50.606	11.187	100.889	10.415	10.852	13.191	18.762	9.612	6.209	68.429	14.947	4.185	144.379	22.379	85.461	92.499	28.571	5.200	2.858	149.167	48.668	12.997	24.929	41.626	2.364	50.352	34.167	6.243	6.845	15.940	10.083	XP_003607398.1	Q:1009-2106,S:353-637;33.333%ID;E:1.45e-24	11445468	uncharacterized protein LOC11445468 isoform X2
TRINITY_DN997_c1_g2	F-EMI	F-EMII	155.392217099658	509.861255444334	297.179832437528	-1.71224803242021	0.5483514484767	-3.12253763015814	0.00179299182918525	0.023411648294536	9.687	43.318	103.887	449.817	49.076	158.955	15.854	519.255	216.763	155.138	99.260	338.007	185.353	24.105	351.900	77.401	7.798	405.001	6.109	35.795	15.200	121.175	77.474	6.557	14.117	102.557	210.387	61.395	36.169	15.666	386.095	195.355	150.078	49.937	126.766	XP_003616586.1	Q:163-303,S:213-259;91.489%ID;E:4.47e-40	11415805	probable aquaporin PIP-type 7a
TRINITY_DN1024_c0_g1	F-EMI	F-EMII	1404.49443357178	644.429291269213	1100.46837665076	1.11898473404025	0.358568172444663	3.1207028956619	0.00180419961167647	0.0234799851781174	58.944	18.871	10.648	67.723	24.158	9.089	65.090	61.370	39.635	16.086	11.103	46.900	13.680	39.888	6.489	56.711	77.034	62.797	34.478	31.952	8.700	34.651	13.296	46.486	26.893	9.355	43.176	29.841	38.185	22.906	31.869	42.408	14.894	6.035	17.142	XP_003610117.1	Q:340-1263,S:42-299;70.927%ID;E:4.27e-143	11424725	(DL)-glycerol-3-phosphatase 2
TRINITY_DN160178_c0_g1	F-EMI	F-EMII	188.902277714704	437.26078186087	288.24567937317	-1.20921075722473	0.38783650674757	-3.11783634646794	0.00182183935263715	0.0236824494533914	9.137	19.626	16.613	1.097	21.749	0.526	10.381	1.475	1.896	1.097	34.023	2.624	0.490	17.035	0.182	1.337	5.923	1.160	8.529	0.000	0.000	0.000	0.000	0.000	0.000	0.000	0.000	0.000	0.000	0.000	0.000	0.000	0.000	0.000	0.000	.	.	.	.
TRINITY_DN6313_c1_g1	F-EMI	F-EMII	367.425815967295	784.627583605972	534.306523022766	-1.09054037710576	0.350176594443517	-3.11425833253872	0.00184407954101129	0.0238200827264507	7.892	19.202	65.145	7.920	19.822	10.188	8.010	7.472	5.867	11.661	62.473	7.144	11.619	11.578	230.807	7.441	7.472	7.836	6.861	9.956	31.420	4.529	9.470	6.577	12.760	150.091	7.420	10.892	6.506	23.236	7.473	7.627	10.025	88.565	8.443	XP_013461064.1	Q:1824-868,S:143-396;70.846%ID;E:4.77e-135	25489580	putative transferase At4g12130, mitochondrial
TRINITY_DN8138_c0_g1	F-EMI	F-EMII	197.53928513844	581.355319006149	351.065698685523	-1.55795394710276	0.500441337381385	-3.11315998645302	0.00185095650647491	0.0238711134030287	6.554	12.308	32.524	9.611	10.758	38.321	5.566	13.103	6.703	28.012	26.512	7.303	14.224	14.718	45.925	16.254	2.554	10.010	7.784	9.244	15.900	7.134	27.234	6.594	16.957	42.193	6.335	6.132	9.847	18.567	6.267	9.266	42.462	27.542	15.643	XP_003624791.1	Q:2056-1166,S:83-326;61.745%ID;E:3.73e-112	11436985	phosphatidylinositol transfer protein 3
TRINITY_DN3400_c0_g1	F-EMI	F-EMII	1486.54694992577	349.102484610292	1031.56916379958	2.08571444869697	0.670128573489553	3.11240936621469	0.00185566983560467	0.0239122831848697	56.683	7.022	4.747	6.356	19.551	0.736	45.617	7.752	9.779	0.506	6.472	6.298	0.583	26.065	1.094	7.744	116.641	33.601	69.138	68.582	9.552	1.968	0.688	98.652	18.119	2.970	18.261	39.099	1.167	20.606	22.153	3.796	1.204	3.304	0.594	XP_013463249.1	Q:850-1353,S:158-293;72.024%ID;E:1.11e-68	25488130	TOG array regulator of axonemal microtubules protein 2
TRINITY_DN8755_c0_g1	F-EMI	F-EMII	122.648048943301	6.99215874027963	76.3856928620922	4.03631892402981	1.29807552029322	3.10946386472032	0.00187427209116379	0.024073190642989	10.018	0.000	0.230	0.000	0.701	0.000	9.926	0.000	0.000	0.000	0.000	0.100	0.000	1.804	0.000	0.000	27.182	0.000	11.622	33.888	0.261	0.000	0.000	23.620	9.818	0.000	2.668	3.566	0.000	1.244	0.113	0.000	0.000	0.000	0.000	.	.	.	.
TRINITY_DN72144_c0_g1	F-EMI	F-EMII	604.035206724679	61.4415163081114	386.997730558052	3.29795282213678	1.0608369035248	3.10882173421645	0.00187835012872415	0.0241057488764672	9.446	2.928	2.866	36.687	7.858	25.027	9.031	10.650	18.298	28.962	5.155	19.456	58.737	3.103	8.487	26.296	76.470	26.862	16.816	22.560	2.362	7.009	17.497	19.359	2.592	5.707	43.650	31.190	36.532	6.753	39.706	13.500	78.333	2.203	32.669	XP_003608471.1	Q:1292-324,S:1-323;90.093%ID;E:0.0	11405719	peroxidase 73
TRINITY_DN972_c0_g3	F-EMI	F-EMII	1729.02378858419	531.646043500061	1250.07269055054	1.69811131162011	0.54629073910149	3.10843876726352	0.00188078615072922	0.0241173238789674	42.339	8.391	7.005	13.889	17.462	5.818	33.735	11.562	14.759	5.858	5.827	10.721	1.585	21.664	1.080	11.857	77.239	26.122	39.854	50.764	7.885	4.940	0.661	67.606	18.900	1.373	17.089	26.236	4.062	18.569	14.790	4.711	1.367	2.436	1.676	XP_013468782.1	Q:2787-568,S:1-729;86.541%ID;E:0.0	25484485	65-kDa microtubule-associated protein 3
TRINITY_DN106_c0_g1	F-EMI	F-EMII	767.237607229857	260.023767260005	564.352071241916	1.55707232376447	0.501388974961984	3.10551767493997	0.00189946268341922	0.024317144011428	10.618	3.554	1.132	61.224	4.396	138.587	10.739	52.099	55.878	74.628	2.159	37.243	96.973	5.888	5.815	67.991	22.743	28.409	16.050	16.124	2.349	81.236	65.268	17.891	13.756	1.047	84.098	52.648	117.749	5.497	98.440	75.035	191.872	0.488	128.583	XP_039690213.1	Q:361-1056,S:1-221;79.741%ID;E:1.41e-98	11408584	zeaxanthin epoxidase, chloroplastic isoform X2
TRINITY_DN9920_c0_g1	F-EMI	F-EMII	928.43454309523	239.306903356062	652.783487199563	1.95014559817399	0.628423456212596	3.10323489502953	0.00191417645211765	0.0244457904173368	34.406	6.125	4.441	7.227	13.128	0.497	28.904	11.974	9.425	0.233	6.549	7.037	0.147	16.683	1.509	5.485	75.036	19.354	43.283	44.899	8.684	4.025	0.697	59.184	15.934	2.805	13.194	29.285	1.404	14.758	12.619	4.671	0.406	3.029	0.038	XP_003601832.1	Q:1704-898,S:1-207;73.978%ID;E:6.74e-130	11439056	mitotic spindle checkpoint protein MAD2
TRINITY_DN4936_c0_g1	F-EMI	F-EMII	614.401359850864	299.547664086872	488.459881545267	1.02899889151655	0.331651156819445	3.10265431118864	0.00191793529205694	0.0244739129272947	5.452	2.430	2.609	14.106	3.245	18.677	7.001	12.413	16.374	29.722	3.358	10.304	21.441	3.861	3.756	25.182	7.963	7.704	4.516	7.611	2.379	21.969	134.970	4.409	3.159	3.122	18.995	14.688	25.093	2.762	17.609	18.629	41.865	1.910	15.945	XP_024636759.1	Q:1126-3573,S:1-727;78.458%ID;E:0.0	11406453	auxin response factor 4 isoform X2
TRINITY_DN344_c0_g3	F-EMI	F-EMII	10.0339703846202	263.780488974577	111.532577820603	-4.71977094685504	1.5221266794941	-3.10077407514053	0.001930154963354	0.0245899239699256	0.947	33.432	36.849	0.000	27.343	5.087	1.872	0.000	0.801	6.429	25.928	0.221	3.897	11.815	0.761	0.000	0.000	0.000	0.967	0.409	30.874	1.356	1.620	0.268	11.215	24.533	0.000	0.618	0.000	11.561	0.000	0.131	1.115	9.637	0.430	XP_003598246.1	Q:108-896,S:1-263;84.030%ID;E:2.50e-148	11418410	probable aquaporin NIP-type
TRINITY_DN9665_c0_g2	F-EMI	F-EMII	612.385931511455	298.819925577533	486.959529137886	1.02570586268844	0.330879451836738	3.0999382312642	0.00193561003964416	0.0246195189589368	17.742	5.291	3.284	13.056	6.174	144.607	13.340	9.479	8.629	104.203	4.195	12.043	135.686	9.596	0.800	17.654	17.195	10.112	17.217	15.796	5.520	11.475	89.774	31.259	16.094	2.810	13.138	10.804	14.138	11.524	10.699	14.180	142.268	3.109	114.732	XP_003604658.1	Q:2813-2343,S:1-160;79.375%ID;E:2.70e-57	11411563	omega-3 fatty acid desaturase, chloroplastic
TRINITY_DN5803_c0_g1	F-EMI	F-EMII	449.822147659456	122.830904147336	319.025650254608	1.86435750007872	0.602757162184858	3.09304910342474	0.00198111352330972	0.0250563843121096	14.473	3.279	3.410	4.733	5.576	11.904	11.967	10.221	7.512	18.321	4.923	6.012	16.756	6.633	5.927	1.889	30.740	11.397	16.528	24.800	13.893	12.333	19.013	21.381	8.280	1.283	7.763	13.614	1.527	6.122	8.136	3.961	17.282	2.856	8.397	XP_003615726.1	Q:1256-627,S:153-327;77.143%ID;E:1.14e-103	11426315	probable protein phosphatase 2C 2
TRINITY_DN710_c0_g1	F-EMI	F-EMII	4625.21499548309	2015.81205369836	3581.4538187692	1.1965093778579	0.387565182506463	3.08724682160516	0.00202019778848543	0.0254891889508663	48.677	14.101	1.103	0.560	16.053	0.000	58.378	0.461	1.339	0.000	1.399	2.563	0.000	33.677	0.000	0.139	64.977	1.064	73.690	61.409	5.871	1.266	0.000	71.134	55.935	0.578	14.867	14.419	0.105	27.628	2.193	1.430	0.000	0.369	0.000	XP_039689942.1	Q:6228-6602,S:1-122;72.093%ID;E:1.86e-49	25494322	nuclear transcription factor Y subunit B-3 isoform X2
TRINITY_DN552_c0_g1	F-EMI	F-EMII	2032.21228767061	479.037655762729	1410.94243490746	2.08175948490275	0.674445794189348	3.08662238364897	0.0020244459153181	0.0255223049195796	23.109	3.172	2.424	2.786	6.842	0.281	17.501	2.205	2.056	0.454	2.592	2.344	0.301	10.704	0.307	1.929	51.393	11.779	19.469	26.574	3.636	1.401	0.138	43.134	8.792	1.189	8.590	16.249	0.723	7.292	5.203	1.005	0.113	1.440	0.297	XP_003617685.1	Q:3647-1221,S:318-1078;83.149%ID;E:0.0	11433240	kinesin-like protein KIN-12F
TRINITY_DN6355_c3_g1	F-EMI	F-EMII	6889.29810831	14137.5714511199	9788.60744543396	-1.03702940961248	0.336104645661756	-3.08543610746789	0.00203253888152619	0.0255373870273954	130.544	207.440	149.795	45.271	208.249	27.569	111.243	27.853	37.684	30.816	138.169	45.437	28.734	184.547	106.791	45.331	65.662	56.721	115.155	75.394	157.412	26.481	24.117	111.030	198.819	231.594	44.226	56.965	45.805	190.210	30.131	33.158	44.409	165.094	34.692	XP_003625771.2	Q:3277-1484,S:237-801;90.468%ID;E:0.0	11427173	1,4-alpha-glucan-branching enzyme 1, chloroplastic/amyloplastic isoform X1
TRINITY_DN302_c0_g1	F-EMI	F-EMII	657.495651596249	1395.24573830974	952.595686281645	-1.08432117525123	0.351452479868829	-3.08525686219634	0.00203376429987272	0.0255373870273954	18.616	36.382	46.572	54.729	32.845	14.478	19.011	51.622	48.894	15.461	50.214	45.882	16.428	28.130	26.397	61.677	11.387	34.473	19.173	15.333	33.384	55.020	24.674	17.210	27.866	71.067	55.080	38.464	54.063	30.788	47.198	58.504	16.942	58.587	21.897	XP_013461617.1	Q:2401-3192,S:226-460;67.803%ID;E:1.60e-78	25489880	TOM1-like protein 5
TRINITY_DN46_c0_g1	F-EMI	F-EMII	913.43272922446	422.476904268926	717.050399242246	1.10497497039442	0.358187986288417	3.08490237722458	0.00203618974851468	0.0255474373794088	53.893	17.507	3.290	161.049	23.269	14.433	64.512	128.291	172.793	9.361	4.884	148.552	11.337	36.710	0.136	104.785	65.292	104.572	50.109	72.041	8.385	134.255	4.913	55.019	40.753	1.489	144.654	109.018	115.911	31.666	120.048	137.927	6.075	1.829	6.713	XP_013469524.1	Q:298-1356,S:17-323;81.586%ID;E:0.0	25484972	calcium-dependent protein kinase 11
TRINITY_DN8692_c4_g1	F-EMI	F-EMII	443.337057425235	137.004042370282	320.803851403254	1.68666318729494	0.54704412389739	3.08323060903824	0.00204766409394249	0.025630037596234	17.555	4.782	5.399	2.448	9.771	0.432	15.803	2.574	2.496	0.292	6.031	2.166	0.051	8.750	0.210	1.687	35.721	11.138	18.919	25.549	6.222	0.912	0.214	30.268	6.615	3.353	6.321	12.882	0.700	8.885	15.430	0.651	0.039	3.167	0.197	XP_003598426.1	Q:1634-561,S:10-382;58.191%ID;E:1.10e-127	11423016	uncharacterized protein LOC11423016
TRINITY_DN2649_c2_g1	F-EMI	F-EMII	1227.24198055392	482.424587319576	929.315023260181	1.34178001146823	0.435261088606055	3.08270150167878	0.00205130801478515	0.0256359916334849	17.255	4.295	5.662	12.219	10.425	4.130	16.154	16.862	17.727	5.654	4.937	12.502	6.391	10.173	4.384	14.656	24.447	15.530	15.283	23.843	9.348	13.571	2.603	22.328	9.542	6.134	8.687	20.665	12.163	12.211	8.587	9.954	4.751	5.168	6.692	XP_024629586.1	Q:2-3805,S:91-1373;75.267%ID;E:0.0	25501629	auxilin-like protein 1 isoform X1
TRINITY_DN4083_c0_g1	F-EMI	F-EMII	1360.71264851307	600.537032962319	1056.64240229277	1.17757732377967	0.381996922094668	3.08268798953264	0.00205140114973119	0.0256359916334849	23.704	10.829	6.633	8.337	10.869	7.303	29.897	10.299	9.229	17.095	5.629	9.891	10.677	16.615	1.327	7.840	44.851	16.442	25.611	29.801	8.766	6.808	3.532	29.538	18.568	4.445	13.564	14.034	8.607	16.071	5.581	11.238	9.136	4.144	3.729	XP_024631592.1	Q:2726-2319,S:1-134;85.294%ID;E:9.78e-71	11436331	uncharacterized protein LOC11436331
TRINITY_DN19515_c0_g1	F-EMI	F-EMII	23.5513573401628	237.474814880147	109.120740356157	-3.33428626422602	1.08265255847727	-3.07973803610239	0.00207182737392188	0.0258264247262265	2.470	24.680	10.349	0.643	8.698	7.609	3.183	0.849	1.506	13.311	45.368	1.583	1.329	12.033	5.445	2.416	0.282	0.000	1.129	0.657	2.708	0.924	0.622	0.000	0.357	0.680	0.000	0.829	0.430	1.007	0.000	0.175	1.497	1.761	2.557	XP_003611258.1	Q:176-763,S:18-208;84.694%ID;E:5.68e-105	11427094	21 kDa protein
TRINITY_DN18087_c0_g1	F-EMI	F-EMII	773.100429625618	1645.54247133193	1122.07724630814	-1.08848140633036	0.35388475995271	-3.07580752128409	0.00209933318119475	0.0260692076947572	21.672	45.457	44.807	62.548	31.899	62.798	22.224	65.263	73.374	63.583	42.034	64.003	60.460	31.155	38.300	59.567	14.302	43.310	21.496	16.393	34.674	57.047	110.463	22.139	27.984	41.415	46.413	44.716	60.858	32.139	32.390	73.567	68.188	35.082	80.985	XP_013463507.1	Q:826-554,S:90-180;95.604%ID;E:2.65e-33	25486474	vacuolar protein sorting-associated protein 2 homolog 1
TRINITY_DN272_c1_g1	F-EMI	F-EMII	409.885782884868	144.898988132184	303.891064983794	1.49255438307286	0.48538746273914	3.07497514387798	0.00210520097615911	0.0261214400522473	12.354	3.668	3.290	89.882	4.107	4.575	10.404	105.173	73.189	4.076	2.970	83.645	6.837	6.187	1.238	51.161	21.364	112.948	10.893	17.128	1.982	106.333	5.584	14.469	4.557	2.246	115.628	62.205	58.015	4.709	107.119	103.861	4.359	3.483	4.722	XP_039689567.1	Q:1208-726,S:457-616;76.687%ID;E:6.54e-62	11443579	phosphatidylinositol/phosphatidylcholine transfer protein SFH8
TRINITY_DN6446_c0_g2	F-EMI	F-EMII	364.225649201145	68.2064980672215	245.817988747576	2.40030941335905	0.780669990252074	3.07467872895178	0.00210729416483238	0.0261267914553075	23.795	1.641	0.962	2.328	6.429	0.098	9.470	1.283	4.984	0.275	0.925	6.189	0.000	6.113	0.951	127.439	31.221	4.052	26.500	23.399	1.984	0.640	0.290	62.023	6.131	1.660	7.265	18.910	18.544	8.571	3.873	1.390	0.131	1.481	0.044	XP_003625695.1	Q:337-1215,S:1-293;91.126%ID;E:0.0	11435261	probable xyloglucan endotransglucosylase/hydrolase protein 32
TRINITY_DN25090_c0_g1	F-EMI	F-EMII	539.819714400865	101.287965699337	364.407014920254	2.40065558042224	0.78103946192089	3.07366746171578	0.00211444978732211	0.0261742244932999	46.399	3.582	2.757	3.189	14.170	0.535	38.053	2.580	2.044	0.615	2.803	2.485	0.755	18.290	0.221	1.621	94.166	16.622	96.444	86.688	6.554	1.027	0.179	171.700	29.378	1.329	28.687	41.211	2.026	23.330	30.068	5.391	0.648	1.828	1.253	XP_003604264.1	Q:734-327,S:23-158;86.765%ID;E:1.60e-64	11420494	lamin-like protein
TRINITY_DN16002_c0_g1	F-EMI	F-EMII	311.263889775272	795.283018901627	504.871541425814	-1.3498615102372	0.439236475149738	-3.07319994264371	0.00211776543010842	0.0261946422712308	2.984	8.124	10.422	10.575	7.287	8.799	2.406	13.613	14.734	9.024	9.636	11.534	9.653	3.998	10.946	10.570	2.347	8.657	2.311	2.967	5.430	8.461	10.898	2.434	3.279	8.102	8.424	7.297	8.411	4.641	6.124	8.880	7.861	9.408	6.826	XP_013462733.1	Q:3320-2667,S:167-386;91.818%ID;E:2.00e-132	25486085	probable E3 ubiquitin-protein ligase LUL3
TRINITY_DN1557_c0_g1	F-EMI	F-EMII	759.784466056944	166.551074393475	522.491109391557	2.18294045409463	0.710889923252911	3.07071514546988	0.00213546774749129	0.0263444927158472	7.690	1.153	1.287	101.151	2.154	142.799	5.370	120.486	153.711	167.955	0.539	107.929	189.403	3.197	1.891	159.503	18.083	59.917	9.235	14.608	0.955	126.924	358.596	12.250	2.957	0.525	73.919	87.268	137.938	3.228	184.806	175.833	217.146	0.493	125.094	XP_013461538.1	Q:3093-2407,S:1-233;81.780%ID;E:5.06e-128	25489853	phosphoglucan phosphatase LSF2, chloroplastic
TRINITY_DN5698_c0_g1	F-EMI	F-EMII	1964.78428788583	828.855136679793	1510.41262740342	1.2431948670285	0.405300352223892	3.06734218267283	0.00215971470081018	0.0266082494590595	32.161	11.213	16.751	29.349	15.424	11.076	27.299	23.124	36.955	11.598	13.911	22.830	13.323	18.927	10.039	25.371	53.710	29.092	35.982	44.736	15.368	34.970	16.245	57.056	18.714	12.262	27.147	31.032	30.875	16.618	19.228	20.664	10.620	18.145	14.328	XP_039686780.1	Q:815-2854,S:1-679;94.265%ID;E:0.0	11414008	kinesin-like protein KIN-5D
TRINITY_DN2236_c0_g1	F-EMI	F-EMII	1252.05761732385	285.921294957927	865.603088377482	2.12570051779541	0.693781853533894	3.06393213798804	0.0021844845657576	0.0267904041798539	16.226	2.156	0.866	19.764	4.731	0.824	12.603	7.887	6.119	0.638	1.681	6.884	0.415	7.386	0.601	21.099	36.437	10.039	19.317	23.030	2.550	11.570	0.072	39.894	6.273	0.737	19.990	20.339	26.205	6.412	10.363	8.341	0.221	0.663	0.617	XP_024632569.1	Q:2684-1569,S:272-660;75.703%ID;E:8.29e-164	11420047	uncharacterized protein LOC11420047
TRINITY_DN11859_c0_g1	F-EMI	F-EMII	1279.42093731744	230.005648592841	859.6548218276	2.46966883255354	0.806052451719437	3.0639058628075	0.00218467643016174	0.0267904041798539	25.556	1.914	0.710	3.512	3.440	0.000	25.573	1.201	1.310	0.000	0.938	2.162	0.000	11.352	0.121	13.892	62.857	2.049	34.179	35.839	1.603	0.915	0.000	79.845	32.637	0.480	11.461	14.432	17.149	14.795	0.348	3.742	0.000	0.126	0.000	XP_003629680.1	Q:220-690,S:1-117;64.331%ID;E:1.64e-50	11408311	PLASMODESMATA CALLOSE-BINDING PROTEIN 3
TRINITY_DN18180_c0_g1	F-EMI	F-EMII	554.339399781054	1546.97470850357	951.393523270059	-1.47893116473303	0.482930193326311	-3.06241188720568	0.00219561105466946	0.0268825556000457	13.679	45.201	30.876	45.508	32.875	3.149	12.896	31.456	40.354	2.958	33.164	80.259	3.800	18.488	15.304	37.292	10.768	40.672	13.551	13.631	28.413	44.472	2.425	11.987	16.189	33.000	71.523	38.498	37.304	30.693	57.836	61.775	4.380	32.866	4.807	XP_013464768.1	Q:2883-403,S:16-843;92.754%ID;E:0.0	25487401	receptor-like protein kinase THESEUS 1
TRINITY_DN13885_c0_g2	F-EMI	F-EMII	447.49019770749	190.487672669029	344.689187692106	1.22313039220118	0.400081942015181	3.05719969774283	0.00223415379092324	0.0272061438784695	56.336	21.532	46.877	54.245	26.349	8.714	68.900	25.391	10.828	2.746	25.255	25.843	4.656	38.310	1.332	4.809	94.255	379.235	32.114	42.814	12.029	2.804	0.399	97.276	36.905	11.724	215.732	35.736	3.319	54.479	67.465	8.459	2.047	10.299	3.863	XP_003615008.2	Q:253-780,S:22-196;88.701%ID;E:3.41e-106	11436086	probable beta-D-xylosidase 7
TRINITY_DN11080_c0_g1	F-EMI	F-EMII	451.250257647819	87.7933979683722	305.86751377604	2.35321646231711	0.770245543631864	3.05515102524478	0.00224947217202027	0.0273034625783286	34.242	5.941	3.157	2.517	13.444	1.143	25.858	4.638	4.469	0.768	5.311	4.950	0.115	14.014	2.606	2.603	100.077	19.105	55.776	44.488	6.844	4.110	1.151	71.630	11.304	2.611	16.292	28.620	0.374	16.935	29.449	4.388	0.781	3.177	0.358	XP_013445222.1	Q:810-172,S:1-207;88.263%ID;E:1.78e-110	25502386	uncharacterized protein LOC25502386
TRINITY_DN2993_c0_g1	F-EMI	F-EMII	484.895203653874	213.619819957679	376.385050175396	1.17135600738307	0.383426336012554	3.0549701399351	0.0022508293048479	0.0273034625783286	12.068	3.803	2.092	13.656	5.070	101.598	15.780	11.558	11.057	74.188	1.977	11.053	70.736	7.189	0.605	14.556	11.431	11.676	11.184	12.546	4.078	9.276	29.749	7.650	6.473	3.228	15.685	9.029	14.376	6.293	12.354	14.838	119.872	1.604	127.487	XP_003601154.1	Q:1928-975,S:1-318;90.566%ID;E:0.0	11416144	manganese-dependent ADP-ribose/CDP-alcohol diphosphatase
TRINITY_DN341_c7_g1	F-EMI	F-EMII	123.124372483634	39.0095630685941	89.4784487176183	1.62194955711562	0.531475021644891	3.05178887259039	0.00227482042779959	0.0274530082473851	7.587	1.396	1.326	2.562	1.942	22.668	5.955	1.428	2.185	13.139	0.836	2.530	10.508	3.138	1.721	3.548	8.920	1.973	7.650	5.458	1.623	0.662	15.054	9.971	6.853	1.470	2.341	3.640	2.025	5.366	0.456	2.240	15.964	0.127	17.710	XP_003625673.1	Q:3-1355,S:99-550;81.678%ID;E:0.0	11432370	RNA polymerase sigma factor sigF, chloroplastic
TRINITY_DN53687_c0_g1	F-EMI	F-EMII	419.361044781367	180.828469554194	323.948014690498	1.21593578057668	0.398443443826149	3.05171486547844	0.00227538132093014	0.0274530082473851	35.271	17.758	1.341	7.104	14.425	57.456	36.866	6.715	7.408	38.050	0.838	4.997	18.353	18.507	0.000	5.909	62.472	7.520	46.764	31.934	8.449	6.436	15.686	43.497	23.300	1.076	13.496	14.166	7.130	18.618	12.279	11.810	48.929	0.222	62.143	XP_003612406.1	Q:802-308,S:1-165;76.970%ID;E:2.03e-75	11408591	uncharacterized protein LOC11408591
TRINITY_DN14670_c0_g1	F-EMI	F-EMII	1649.49545131218	596.898340415623	1228.45660695356	1.46348325052076	0.479826872454723	3.05002352834845	0.00228823439365745	0.0275869117351908	68.643	19.220	7.621	48.240	29.405	18.140	64.147	67.252	94.116	15.765	14.057	55.701	19.111	41.078	7.286	41.776	129.000	118.213	82.675	86.401	15.208	62.481	10.297	127.329	44.445	7.579	115.211	104.278	50.919	49.744	77.998	88.577	14.783	6.334	14.136	XP_013460875.1	Q:1351-752,S:1-200;92.500%ID;E:6.12e-113	25489435	uncharacterized protein LOC25489435
TRINITY_DN13545_c0_g1	F-EMI	F-EMII	502.050858500124	1104.60495481968	743.072497027948	-1.13583303683587	0.372448670445642	-3.04963643843008	0.0022911853645982	0.0276013219286194	18.964	37.873	41.912	34.291	31.826	41.663	17.293	26.559	36.531	67.431	35.851	57.316	64.023	26.779	9.680	43.011	11.275	22.209	11.023	12.507	24.313	29.024	107.531	5.667	16.622	17.403	26.785	25.114	33.108	18.030	28.602	37.469	54.596	4.268	62.955	XP_003616740.3	Q:1308-622,S:254-421;57.642%ID;E:1.64e-61	11429502	amino acid transporter AVT6C
TRINITY_DN44903_c0_g1	F-EMI	F-EMII	77.8271454105098	212.446608840584	131.67493078254	-1.44331053794073	0.473445423676523	-3.0485256922176	0.00229967247623144	0.0276238593131977	2.080	4.316	8.043	9.737	4.654	43.305	1.392	10.330	18.617	50.120	9.532	9.778	61.327	3.375	12.714	11.493	1.085	10.868	2.343	5.344	5.518	13.426	51.423	1.914	2.630	15.857	12.133	10.329	13.236	3.317	6.811	12.113	101.346	16.459	56.249	XP_003593877.1	Q:2101-3285,S:112-506;84.304%ID;E:0.0	11446109	CSC1-like protein ERD4
TRINITY_DN175_c1_g2	F-EMI	F-EMII	65.2710999330831	299.329368460287	158.894407343965	-2.19482833313417	0.720079013907106	-3.04803818851096	0.00230340653292951	0.0276399934331152	2.263	7.776	14.081	8.950	6.044	22.569	1.575	4.132	4.093	38.387	12.808	5.907	29.405	4.735	7.035	13.994	0.602	1.519	2.276	4.807	11.549	6.760	72.166	0.525	2.321	19.876	1.775	2.719	3.376	5.189	4.719	4.164	35.305	24.990	38.540	XP_024633302.1	Q:2191-1148,S:278-624;77.247%ID;E:6.75e-157	25488225	potassium transporter 10 isoform X2
TRINITY_DN335_c0_g2	F-EMI	F-EMII	241.983239365325	98.2570520701124	184.49276444724	1.27690161910481	0.41898479801649	3.04760846968618	0.00230670258789181	0.0276399934331152	29.030	7.026	7.532	26.582	12.214	10.139	26.838	21.895	21.057	14.542	6.608	36.519	24.735	15.638	12.879	20.673	31.168	42.506	24.216	5.945	1.999	4.793	3.230	34.613	22.435	4.860	26.447	24.044	15.176	23.068	42.351	29.675	11.504	3.507	10.663	XP_003618179.1	Q:306-518,S:411-481;92.958%ID;E:1.69e-35	11419675	isocitrate dehydrogenase [NADP]
TRINITY_DN4224_c0_g1	F-EMI	F-EMII	1080.55976420273	290.369329367047	764.483590268457	1.88936863145029	0.620018382360956	3.04727841173966	0.00230923715069354	0.0276492896009544	20.392	2.499	2.982	1.531	7.709	0.072	16.584	2.276	2.029	0.320	2.773	1.770	0.085	9.398	0.952	1.191	32.041	9.095	19.099	27.219	3.908	0.777	0.141	35.384	6.732	1.376	7.174	12.622	0.124	6.279	3.484	0.760	0.080	2.074	0.064	XP_003591991.3	Q:1539-3509,S:622-1177;51.873%ID;E:0.0	11416319	FHA domain-containing protein PS1 isoform X1
TRINITY_DN14649_c1_g1	F-EMI	F-EMII	1018.45912157995	493.64648484239	808.534066884928	1.04244181160383	0.343370189124998	3.03591239024056	0.00239809033412417	0.0285544541318611	107.075	50.521	28.906	45.781	57.906	14.681	113.059	46.073	41.642	26.535	33.049	42.008	25.879	72.318	53.977	43.343	180.288	78.208	115.607	91.806	56.413	28.149	18.818	182.393	89.572	33.010	63.390	76.481	34.398	87.053	42.635	46.276	40.510	28.217	25.520	XP_003612482.1	Q:568-311,S:49-134;84.884%ID;E:1.03e-47	11407385	upstream activation factor subunit UAF30
TRINITY_DN11604_c0_g1	F-EMI	F-EMII	38.8179905292873	194.350581745367	101.031027015719	-2.32036016029959	0.764472390053392	-3.03524390218662	0.00240341239167295	0.0285544541318611	5.889	15.481	19.874	14.593	14.602	9.834	1.908	9.634	19.692	3.249	20.173	11.080	5.578	13.850	3.428	3.739	1.690	6.941	1.083	2.451	4.860	13.625	4.508	0.992	2.995	4.891	2.544	3.248	7.024	5.974	1.558	12.562	2.274	2.704	6.682	XP_003625530.1	Q:1186-233,S:1-287;84.277%ID;E:0.0	11431871	protein ALUMINUM SENSITIVE 3
TRINITY_DN6915_c0_g1	F-EMI	F-EMII	985.656862949766	2268.14668788264	1498.65279292292	-1.20122502632665	0.395781922538056	-3.03506794505288	0.00240481504170117	0.0285544541318611	39.372	106.101	174.506	16.805	76.560	0.000	45.895	20.610	16.364	0.037	192.162	18.745	0.039	58.576	453.978	0.659	30.986	21.311	24.455	45.615	53.971	25.852	0.065	3.894	42.463	253.594	17.359	14.935	0.507	65.108	7.596	12.268	0.000	214.456	0.000	XP_013451540.2	Q:2089-1469,S:8-182;64.019%ID;E:1.64e-68	25495835	plant cysteine oxidase 2
TRINITY_DN3819_c0_g1	F-EMI	F-EMII	353.158486249979	96.1013810023021	250.335644150908	1.86417973625319	0.614383944289264	3.03422599757179	0.00241153703954043	0.0285676446713576	5.550	1.071	0.522	0.254	1.147	0.205	4.970	0.290	0.596	0.171	2.037	0.305	0.101	2.643	0.165	0.547	10.912	4.021	12.717	18.407	2.363	1.764	0.286	8.578	4.005	1.391	2.689	1.384	1.361	2.517	1.319	1.347	0.560	1.329	1.102	XP_039686881.1	Q:3408-2353,S:1-351;83.807%ID;E:0.0	120578291	exocyst complex component EXO84A-like
TRINITY_DN42133_c0_g1	F-EMI	F-EMII	2892.58026231075	908.173354429	2098.81749915805	1.66985516222412	0.550542526720056	3.03310839976804	0.00242048635980154	0.0286108767386766	18.981	4.498	2.140	1.674	6.502	0.696	13.061	1.482	1.585	0.817	2.348	1.797	0.777	9.360	0.229	1.957	37.662	6.645	17.867	21.255	4.876	0.950	0.214	38.575	10.502	0.860	7.432	14.052	1.265	9.302	4.677	0.806	0.361	1.023	0.595	XP_003608041.2	Q:391-6207,S:1-1946;81.749%ID;E:0.0	11445736	kinesin-like protein KIN-12D
TRINITY_DN6062_c0_g1	F-EMI	F-EMII	303.446702429517	82.7680895535162	215.175257279117	1.85715258474709	0.612468090307235	3.03224382484233	0.00242743040629186	0.0286498749379237	11.163	1.923	3.204	1.171	2.543	1.652	9.861	1.662	1.276	1.433	3.717	1.310	0.267	5.212	1.458	0.793	19.884	3.520	11.489	13.100	2.602	1.463	0.483	24.251	8.126	4.444	4.340	7.386	0.260	6.294	2.710	0.972	0.970	1.514	0.306	XP_003602848.1	Q:521-1165,S:48-261;78.140%ID;E:5.82e-102	11431178	uncharacterized protein LOC11431178
TRINITY_DN2190_c1_g1	F-EMI	F-EMII	177.750823291183	733.444167975583	400.028161164943	-2.04367508071277	0.676301933164528	-3.0218382951385	0.00251244724425062	0.0293666789047316	16.072	37.665	12.586	22.911	35.735	0.082	6.263	4.966	2.835	1.293	12.217	13.650	7.778	29.458	4.790	0.960	4.105	1.072	14.724	6.841	8.059	6.255	12.415	9.207	21.037	10.335	142.675	54.619	15.223	25.468	73.446	77.912	0.293	4.248	0.186	XP_013456954.1	Q:1638-1934,S:208-306;81.818%ID;E:6.46e-44	25493091	berberine bridge enzyme-like 17
TRINITY_DN3110_c0_g2	F-EMI	F-EMII	358.349604773391	40.0244583550371	231.01954620605	3.15068012221037	1.04353766592662	3.01922989949068	0.00253418147454839	0.0295547974490915	6.916	0.869	0.891	0.307	1.448	0.000	4.127	0.512	0.349	0.000	0.480	0.480	0.000	2.242	0.000	0.603	32.620	3.588	13.023	19.694	0.689	0.305	0.000	22.893	2.813	0.328	3.771	5.802	0.392	2.740	0.781	0.340	0.030	0.086	0.031	XP_024639524.1	Q:550-1500,S:68-410;68.513%ID;E:3.95e-146	25494522	protein TPX2
TRINITY_DN9529_c0_g1	F-EMI	F-EMII	4454.95921094878	41047.0717870845	19091.804241403	-3.20378760857732	1.06122104161434	-3.01896351744372	0.00253641073021711	0.0295588681169334	349.189	2897.054	4355.543	1.279	2469.949	0.872	297.722	6.777	83.442	0.442	2978.286	20.940	0.881	1021.784	7361.218	6.562	53.280	2.433	442.156	426.025	2049.485	55.895	0.518	126.738	1167.826	5372.365	14.253	685.799	0.875	2080.838	4.572	13.390	0.311	3911.397	0.396	XP_013457381.1	Q:1811-1548,S:1-88;92.045%ID;E:8.54e-103	25493431	1-Cys peroxiredoxin
TRINITY_DN925_c0_g1	F-EMI	F-EMII	732.405379330304	242.201124711787	536.323677482898	1.58750776656648	0.525952216548294	3.01834979798153	0.00254155355598073	0.0295749544437995	21.163	3.808	0.597	23.697	5.201	0.000	19.786	21.024	17.897	0.000	1.025	18.147	0.000	11.300	0.066	21.051	30.429	22.979	79.879	102.550	1.843	31.215	0.000	14.784	10.877	0.263	66.653	26.228	27.563	16.464	25.275	41.320	0.000	0.137	0.000	XP_003597482.1	Q:688-2,S:115-343;82.969%ID;E:4.57e-135	11436330	beta-glucosidase 12
TRINITY_DN8971_c0_g1	F-EMI	F-EMII	181.615875347145	35.3630191948506	123.114732886227	2.34199819018986	0.776058144757018	3.01781278376136	0.00254606143149118	0.0296054968672136	3.891	0.637	1.309	0.597	1.316	29.920	2.850	1.249	0.205	28.391	0.819	0.164	47.688	1.363	3.256	2.708	9.439	1.838	3.338	7.208	2.612	0.370	20.841	3.311	1.525	1.199	1.086	0.904	0.843	2.027	1.361	0.374	27.459	2.635	17.755	XP_003603523.2	Q:244-867,S:63-270;82.692%ID;E:0.0	11427347	cryptochrome DASH, chloroplastic/mitochondrial
TRINITY_DN1533_c0_g3	F-EMI	F-EMII	453.246957968459	198.43178644829	351.320889360391	1.17945997239132	0.390950962428334	3.01690003540413	0.0025537401240904	0.0296509220759418	13.471	3.369	2.583	6.964	5.023	11.072	12.888	8.249	18.696	14.587	3.396	7.060	16.880	6.624	1.346	4.293	9.634	3.551	9.686	5.724	3.489	6.604	30.282	10.531	6.913	2.301	7.751	9.332	5.576	5.111	1.712	10.805	12.614	2.297	4.427	XP_003603630.2	Q:2857-350,S:1-835;95.818%ID;E:0.0	11428867	homeobox-leucine zipper protein ATHB-8
TRINITY_DN12520_c0_g1	F-EMI	F-EMII	427.11028136935	191.841853201463	333.002910102195	1.14849892692603	0.380784561114029	3.01613837379846	0.00256016397107664	0.0297035703242036	10.644	5.043	3.428	5.070	5.017	20.822	14.453	5.058	6.332	26.126	4.152	3.675	29.172	7.260	0.896	11.440	18.301	4.334	15.736	17.705	2.792	4.553	52.663	18.338	10.159	1.715	5.612	4.331	9.242	4.808	3.197	3.655	29.477	1.291	26.540	XP_003609875.1	Q:1960-734,S:129-537;90.465%ID;E:0.0	11428310	probable GTP diphosphokinase CRSH, chloroplastic
TRINITY_DN4873_c0_g1	F-EMI	F-EMII	971.874351800646	408.555527035829	746.546821894719	1.2452465636385	0.413077072360003	3.01456228621966	0.00257350363060783	0.0298299490507544	30.658	10.841	3.495	60.613	16.343	6.188	34.729	71.449	39.987	7.738	6.402	49.561	9.345	20.725	2.801	65.656	52.856	70.589	42.463	33.651	10.744	37.902	13.066	42.121	22.574	6.232	38.553	29.085	41.814	14.473	30.570	37.932	9.286	8.734	15.611	XP_003623886.2	Q:1142-1906,S:27-245;81.961%ID;E:1.87e-141	11436930	phosphomannomutase
TRINITY_DN15706_c0_g2	F-EMI	F-EMII	55.3967010065473	133.685971963953	86.7124093895096	-1.26000025363601	0.417993236685347	-3.0144034473565	0.00257485152737572	0.0298299490507544	2.675	5.446	3.792	5.349	3.038	16.672	1.800	6.764	9.194	15.509	3.609	5.874	21.209	4.460	6.220	6.441	2.156	4.196	3.790	2.060	2.310	3.818	10.177	2.673	5.312	2.251	3.701	4.092	5.154	3.708	10.012	5.504	19.308	1.763	23.648	.	.	.	.
TRINITY_DN256_c0_g2	F-EMI	F-EMII	623.730927574164	276.027063534874	484.649381958448	1.1718672552355	0.388858214375615	3.01361064756508	0.00258158883469738	0.0298789417577825	14.073	5.850	4.122	18.173	7.360	20.559	13.932	18.237	13.616	18.154	2.948	15.581	19.696	8.574	5.680	14.897	23.728	19.370	11.099	16.370	6.131	16.864	23.596	19.313	11.082	3.466	17.978	13.256	10.881	7.807	17.431	13.436	22.844	2.575	19.819	XP_003610066.1	Q:2302-1289,S:1-339;90.855%ID;E:0.0	11446017	glycosyltransferase BC10
TRINITY_DN10523_c0_g1	F-EMI	F-EMII	351.047852442431	122.855488156015	259.770906727865	1.49932318546036	0.497628646859458	3.01293584065671	0.00258733611968419	0.0298964839150476	7.376	1.607	0.341	18.592	1.425	23.834	6.534	11.749	9.339	10.751	0.183	15.753	4.443	3.820	0.094	18.311	10.458	17.023	9.064	7.609	0.658	19.316	63.471	7.131	2.643	0.140	17.276	10.653	11.576	2.485	11.041	12.720	9.283	0.196	8.067	XP_013464163.1	Q:1038-229,S:235-508;66.058%ID;E:2.09e-113	25486882	aspartic proteinase NANA, chloroplast
TRINITY_DN15140_c0_g2	F-EMI	F-EMII	195.198763848103	90.6768075455216	153.38998132707	1.09861008787064	0.364898232252592	3.0107300906576	0.00260620406076556	0.0300465234716107	11.224	4.339	2.244	2.426	3.609	2.144	9.131	2.318	1.509	4.179	2.657	5.308	4.064	5.702	4.278	2.287	14.058	5.496	7.902	5.427	2.891	2.213	1.838	14.476	6.684	1.066	3.788	5.351	2.448	8.150	5.197	3.024	3.837	1.233	3.423	XP_039687120.1	Q:652-320,S:42-152;85.586%ID;E:2.29e-62	11410533	protein FAM136A
TRINITY_DN12692_c0_g1	F-EMI	F-EMII	159.995294479433	8.5459717936751	99.4155654051301	4.15393547363674	1.37993867611887	3.01023193676972	0.00261048263488682	0.0300654926762313	5.790	0.000	0.062	1.833	0.124	13.610	1.772	0.622	0.290	2.179	0.133	0.531	0.601	0.567	0.000	0.719	8.651	2.950	3.067	2.954	0.238	0.112	0.473	10.170	2.258	0.068	5.734	7.772	3.425	2.808	4.537	4.135	5.590	0.000	2.645	XP_003602025.3	Q:2424-343,S:1-694;86.167%ID;E:0.0	11414801	LOW QUALITY PROTEIN: long chain acyl-CoA synthetase 9, chloroplastic
TRINITY_DN8285_c0_g1	F-EMI	F-EMII	341.857008532628	153.182387157434	266.38715998255	1.14763697546248	0.381399476026669	3.00901560594235	0.0026209565260957	0.0301419587028168	6.223	2.692	2.029	0.722	2.330	4.123	8.632	0.343	0.228	3.873	1.371	0.550	14.341	4.247	1.266	0.982	9.627	1.871	10.114	10.864	2.895	1.353	22.427	10.138	5.922	3.194	6.537	3.786	4.566	3.399	2.377	1.090	5.939	1.723	19.432	XP_013464721.2	Q:342-1118,S:41-297;85.328%ID;E:2.99e-156	25487361	beta-glucosidase 18 isoform X1
TRINITY_DN2661_c2_g1	F-EMI	F-EMII	50.9127823524613	629.447841211379	282.326805896028	-3.62811546241379	1.20654211396055	-3.00703590901131	0.00263808598166692	0.0302504374309158	4.490	39.134	24.182	0.000	33.731	0.556	3.889	0.000	1.052	0.418	32.269	0.570	0.055	25.810	5.759	0.000	0.140	0.000	8.296	1.927	34.154	4.015	0.000	0.522	8.402	22.506	0.150	2.015	0.000	29.607	0.053	0.311	0.083	16.055	0.169	XP_013443119.1	Q:168-1628,S:12-503;87.830%ID;E:0.0	25479899	protein DETOXIFICATION 49
TRINITY_DN1222_c0_g1	F-EMI	F-EMII	2938.01884658744	8161.09802788459	5027.2505191063	-1.47371596096502	0.490415092792502	-3.00503794158015	0.0026554772218943	0.0303833751131006	127.099	240.048	119.089	11.020	201.896	14.204	61.300	11.099	34.539	19.317	103.790	27.441	21.567	161.848	29.715	22.360	47.200	2.926	188.002	109.725	193.498	33.299	31.783	118.496	219.349	113.530	40.252	55.737	34.404	243.818	22.756	26.544	20.381	109.759	15.158	XP_003630095.1	Q:1323-1871,S:218-400;96.175%ID;E:6.15e-117	11442560	alanine--glyoxylate aminotransferase 2 homolog 1, mitochondrial
TRINITY_DN14822_c0_g1	F-EMI	F-EMII	16.7444920135563	1557.50632335937	633.049224551882	-6.53916884777587	2.17701298448047	-3.00373442620343	0.00266688004624087	0.0304688350131275	10.291	769.746	8373.914	0.000	627.811	0.000	5.326	0.255	3.526	0.000	4905.669	1.871	0.905	83.605	2164.741	0.840	0.000	0.573	1.482	19.585	616.666	1.625	0.247	1.502	51.500	6077.873	0.571	12.141	0.193	167.435	0.000	1.051	0.000	4937.476	0.000	XP_003590689.1	Q:49-204,S:18-69;84.615%ID;E:2.26e-35	11425068	legumin J
TRINITY_DN289_c0_g2	F-EMI	F-EMII	59.5203967388573	488.755938277043	231.214613354131	-3.03708662865774	1.01125016069978	-3.00329903191915	0.00267069872451433	0.0304688350131275	3.723	19.357	17.169	2.469	11.915	14.699	2.337	1.611	5.231	77.747	22.647	1.232	8.800	12.718	39.012	4.849	0.295	0.883	2.650	18.669	3.416	6.527	80.267	1.123	3.871	17.041	0.665	0.175	0.754	6.629	3.091	1.462	27.752	3.667	12.795	XP_039690896.1	Q:1719-1387,S:80-190;91.892%ID;E:1.54e-51	25481654	2-methylene-furan-3-one reductase
TRINITY_DN2071_c3_g1	F-EMI	F-EMII	156.261527117969	21.6550467128195	102.418934955909	2.89913243811636	0.965986831402948	3.00121320898942	0.00268906209489923	0.0305681772139062	2.292	0.858	0.096	5.435	1.982	99.152	3.592	8.371	5.077	68.124	0.205	2.752	57.493	0.159	0.264	11.271	6.246	9.016	7.821	7.913	3.468	4.553	43.196	2.219	4.572	0.629	3.683	3.505	8.167	3.659	2.901	4.143	119.893	0.384	109.482	XP_003624218.1	Q:1992-1528,S:143-297;96.129%ID;E:3.14e-97	11436721	phosphoglycolate phosphatase 1A, chloroplastic
TRINITY_DN9646_c0_g1	F-EMI	F-EMII	2051.55363004085	686.437332631306	1505.50711107703	1.57809242947182	0.526100694142241	2.99960149652484	0.00270333038939463	0.0306852397485003	21.996	7.005	3.613	7.492	8.891	1.572	18.236	8.678	6.163	1.623	5.351	8.018	1.155	11.824	1.946	6.151	48.913	15.454	24.060	28.070	8.038	3.746	0.868	36.555	12.957	3.748	10.700	19.842	3.893	13.521	10.662	4.785	1.723	4.487	1.358	XP_024633828.1	Q:4916-4470,S:1-122;66.443%ID;E:2.32e-28	11431814	B3 domain-containing protein At3g19184 isoform X1
TRINITY_DN11685_c0_g1	F-EMI	F-EMII	281.821778515876	17.6062773456235	176.135578047775	3.98549049880673	1.32890792964146	2.99907195217206	0.00270803345838749	0.0306951326121177	2.701	0.567	0.105	0.194	0.566	0.096	3.957	0.580	0.592	0.054	0.226	0.271	0.000	1.374	0.116	0.000	41.982	2.835	12.359	14.854	0.971	0.819	0.142	15.901	4.182	0.232	3.040	0.803	0.074	1.014	0.325	0.160	0.000	0.121	0.218	XP_013460280.1	Q:1347-376,S:1-325;80.000%ID;E:0.0	25490919	gibberellin 2-beta-dioxygenase 8
TRINITY_DN8446_c0_g2	F-EMI	F-EMII	120.074886938267	3.79700837734719	73.5637355138992	4.98041188590136	1.6608987487207	2.99862462401005	0.00271201216046517	0.0306951326121177	0.842	0.469	0.258	0.617	0.531	0.000	5.590	7.355	2.425	0.135	1.423	6.950	0.283	0.566	0.000	2.919	45.591	34.261	0.114	0.000	0.400	0.123	0.000	0.824	0.000	0.000	0.393	0.590	0.000	0.000	0.380	0.299	0.000	0.000	0.000	XP_024636723.1	Q:3-119,S:61-99;100.000%ID;E:5.41e-19	11440768	histone H4
TRINITY_DN22647_c0_g1	F-EMI	F-EMII	157.572609171109	393.915292647976	252.109682561856	-1.31861813996989	0.439794431814103	-2.99826019745347	0.00271525745232212	0.0306951326121177	2.341	8.272	8.292	6.915	7.031	8.149	2.808	6.419	5.680	14.001	7.802	5.414	11.763	6.499	13.783	5.283	4.363	9.229	2.379	2.082	6.977	6.828	19.320	6.508	8.742	10.514	11.992	8.870	8.425	6.943	4.500	5.778	14.468	7.518	16.452	XP_003626576.1	Q:2072-588,S:507-1001;86.667%ID;E:0.0	11435988	U-box domain-containing protein 44 isoform X1
TRINITY_DN7549_c0_g1	F-EMI	F-EMII	319.836281853217	77.0533988681039	222.723128659172	2.03387584754159	0.678377135273178	2.9981491736489	0.00271624684658091	0.0306951326121177	11.485	0.814	0.477	0.347	0.862	0.000	5.538	0.131	0.224	0.000	1.074	0.328	0.052	3.033	0.000	0.000	7.962	0.726	3.466	6.338	0.332	0.151	0.000	5.032	1.983	0.052	1.549	1.536	0.000	1.228	0.584	0.018	0.000	0.219	0.000	XP_013456093.1	Q:1944-2528,S:1-187;63.776%ID;E:3.21e-69	25492488	glutathione S-transferase T3
TRINITY_DN9870_c0_g1	F-EMI	F-EMII	215.229955258713	613.84973088149	374.677865507824	-1.50842078014207	0.503123878499493	-2.99811009694223	0.00271659515899685	0.0306951326121177	18.170	46.653	60.186	60.618	50.914	38.098	11.484	60.489	68.066	32.870	59.718	61.148	42.288	23.806	62.689	43.656	10.791	29.862	27.391	23.646	40.996	44.001	43.807	15.478	18.977	60.738	39.872	28.766	48.772	22.758	46.559	42.884	44.047	67.895	77.735	XP_024627482.1	Q:273-1196,S:1-307;87.013%ID;E:0.0	11436146	probable 3-hydroxyisobutyrate dehydrogenase-like 2, mitochondrial
TRINITY_DN10173_c0_g2	F-EMI	F-EMII	184.772093451617	72.0939911522381	139.700852531866	1.37872083917859	0.459885234014124	2.99796718225626	0.00271786938464906	0.0306951326121177	32.782	14.000	32.466	248.717	18.346	47.087	25.172	168.414	19.947	35.139	21.027	82.106	18.308	10.089	0.000	68.676	41.770	868.296	28.182	25.991	7.475	0.154	9.623	0.344	2.116	0.738	0.164	0.000	0.682	11.543	0.155	0.000	4.355	6.421	14.505	XP_003610855.1	Q:521-733,S:23-93;90.141%ID;E:5.62e-41	11442534	chalcone synthase 4
TRINITY_DN5183_c0_g1	F-EMI	F-EMII	241.237748684851	523.415802971233	354.108970399404	-1.1150002991716	0.372732590121898	-2.9914215411294	0.0027768188373382	0.0312155901191844	6.925	14.035	5.939	59.235	12.497	275.014	7.266	68.224	70.168	153.408	8.049	45.958	78.922	11.096	15.377	86.303	4.470	55.067	5.341	15.382	13.723	97.135	306.664	6.403	13.557	7.355	57.404	38.664	72.328	11.959	33.109	57.315	211.742	7.210	130.390	XP_039684058.1	Q:2476-3030,S:216-334;62.162%ID;E:1.39e-68	11434767	uridine nucleosidase 1
TRINITY_DN23768_c0_g2	F-EMI	F-EMII	174.994790967735	81.3293452164695	137.528612667229	1.12207899758439	0.37515411373539	2.9909814566923	0.00278082379143482	0.0312266648751049	1.235	0.590	0.185	0.350	0.421	4.517	1.017	0.372	0.725	2.126	0.281	0.797	7.264	0.488	0.160	0.519	1.485	0.381	0.436	0.153	0.224	0.141	0.261	0.303	0.320	0.043	0.691	0.505	0.245	0.285	0.157	0.240	0.144	0.076	0.156	XP_003613757.4	Q:3384-3166,S:874-946;43.836%ID;E:1.38e-13	11413243	uncharacterized protein LOC11413243
TRINITY_DN7389_c0_g2	F-EMI	F-EMII	88.0589041358712	194.938667529678	130.810809493394	-1.14751492125367	0.384784678117453	-2.98222612934551	0.00286160549253714	0.0319285308361791	4.080	10.399	10.991	21.698	11.605	97.861	6.410	17.965	26.222	129.134	9.920	12.072	110.872	11.025	3.679	43.757	4.940	15.250	8.814	12.715	10.475	13.594	220.182	3.847	13.224	10.290	10.032	9.290	32.752	12.207	18.331	16.279	183.791	5.171	145.713	XP_003621320.1	Q:667-1377,S:51-291;88.017%ID;E:3.99e-148	11417841	UPF0301 protein BF2109
TRINITY_DN12529_c0_g1	F-EMI	F-EMII	134.937752437599	54.7748705837184	102.872599696047	1.30770371975499	0.439415446378441	2.97600762679778	0.00292027599330473	0.0324406810250243	3.656	1.427	2.153	1.775	1.648	2.630	2.834	1.150	2.893	1.153	0.880	1.808	5.930	1.429	3.116	1.740	4.804	2.620	2.105	2.833	0.475	1.368	1.172	2.772	1.783	2.309	1.294	1.927	2.196	2.772	1.472	1.638	3.579	0.648	1.265	XP_003630031.1	Q:1659-1336,S:167-274;90.741%ID;E:6.78e-57	11428900	uncharacterized protein LOC11428900 isoform X1
TRINITY_DN1776_c0_g2	F-EMI	F-EMII	1109.00043681445	504.18093051864	867.072634296124	1.13227701620268	0.3806679480157	2.97444799885276	0.00293516200186626	0.0325446747803734	46.263	14.698	4.247	7.200	21.127	1.750	41.106	6.472	8.071	3.034	5.383	9.298	1.715	29.046	1.570	5.967	64.201	17.342	49.246	45.700	11.774	3.918	4.064	68.027	34.058	3.126	14.300	23.774	2.197	36.171	5.927	5.401	0.678	2.974	1.827	XP_039687826.1	Q:1772-405,S:4-474;78.903%ID;E:0.0	11435451	cyclin-A2-1
TRINITY_DN7094_c0_g1	F-EMI	F-EMII	290.949134144772	699.851327036722	454.510011301552	-1.26380481601106	0.425011714659911	-2.9735764272341	0.00294351092541454	0.0325856158935663	7.977	25.604	54.055	5.608	23.218	19.870	11.786	5.709	5.475	40.431	75.130	10.245	22.213	15.588	147.834	5.159	7.931	4.387	10.098	26.701	55.308	16.358	113.011	2.015	14.003	93.677	4.977	6.422	5.528	18.016	4.432	7.750	44.242	80.892	27.421	XP_003603542.1	Q:889-1317,S:80-225;83.673%ID;E:2.84e-46	11433543	uncharacterized protein LOC11433543
TRINITY_DN11463_c0_g2	F-EMI	F-EMII	1548.21027850677	753.087057193604	1230.16098998151	1.03506271735837	0.348166954981136	2.97289189151926	0.002950083390314	0.0325856158935663	32.703	10.701	4.289	5.749	13.194	12.187	37.582	4.705	6.533	14.696	3.538	9.234	12.926	22.691	6.250	7.270	37.654	10.524	29.905	21.165	6.889	3.647	3.828	37.867	22.638	3.340	11.070	8.667	5.613	19.259	8.703	3.554	13.915	2.021	16.780	XP_024628991.1	Q:3016-731,S:1-759;87.843%ID;E:0.0	25502053	UDP-N-acetylmuramoyl-L-alanyl-D-glutamate--2,6-diaminopimelate ligase MurE homolog, chloroplastic
TRINITY_DN5301_c0_g1	F-EMI	F-EMII	463.92658052364	84.2835463681288	312.069366861435	2.44682852705972	0.823149593977191	2.97251987362035	0.00295366087706456	0.0325856158935663	9.943	0.990	0.551	1.006	3.201	0.840	9.634	1.318	1.381	0.532	1.380	0.816	0.099	4.443	0.271	0.527	26.788	7.047	13.162	16.714	1.560	0.333	0.663	22.059	4.372	0.202	4.495	8.035	0.172	3.673	5.148	0.699	0.423	0.422	0.126	XP_013448244.1	Q:1350-844,S:201-383;68.649%ID;E:1.52e-66	25498052	putative E3 ubiquitin-protein ligase RING1a
TRINITY_DN5788_c0_g1	F-EMI	F-EMII	1461.59710057116	416.094454870108	1043.39604229074	1.80835775918591	0.608585729464197	2.97141006046592	0.00296435685864231	0.0326806831519746	20.230	3.170	3.473	1.685	7.204	0.142	16.297	1.330	1.560	0.190	3.450	1.811	0.134	10.244	0.581	1.238	37.149	6.232	25.286	26.056	6.010	1.240	0.196	34.760	10.373	3.260	6.738	28.321	0.739	15.854	5.981	1.990	0.239	2.778	0.178	XP_003603162.1	Q:4721-3057,S:1-537;84.982%ID;E:0.0	11430637	cytochrome P450 711A1
TRINITY_DN17301_c0_g1	F-EMI	F-EMII	151.037449675542	30.4006510274568	102.782730216308	2.29034352691622	0.771233505792434	2.96971476176066	0.00298076378027789	0.0327696415312928	5.477	0.862	0.696	0.601	1.348	0.079	3.904	0.681	0.737	0.179	0.469	0.263	0.000	1.904	0.000	0.398	12.231	3.492	5.060	6.330	0.605	0.318	0.079	8.993	2.756	0.288	1.492	3.876	0.061	2.339	3.637	0.830	0.000	0.000	0.000	XP_003607750.2	Q:1830-187,S:4-554;76.449%ID;E:0.0	11446296	methyltransferase FGSG_00040
TRINITY_DN10235_c0_g1	F-EMI	F-EMII	197.977586780298	22.9816827850454	127.979225182197	3.06847021462776	1.03379356862053	2.96816531633318	0.00299583156960883	0.0329122768035083	83.001	1.510	0.000	30.406	1.157	0.000	22.859	20.244	3.549	0.000	0.000	41.900	0.000	13.167	0.000	1.691	79.696	137.182	16.669	25.171	0.000	43.377	0.000	13.615	15.527	0.000	36.222	105.490	5.055	1.201	0.000	30.051	0.000	0.000	0.000	.	.	.	.
TRINITY_DN332_c0_g1	F-EMI	F-EMII	7476.96592886119	184.529072320816	4559.99118624504	5.33854726352333	1.79926665472518	2.96706841618134	0.00300654049500713	0.033006859722072	95.075	1.089	0.372	22.259	3.886	0.000	39.800	51.986	1.750	0.000	0.201	35.502	7.971	17.404	0.000	1.135	1009.753	174.950	1336.942	1336.525	115.109	36.085	3.742	1163.170	922.138	23.239	212.345	275.655	26.191	684.443	50.661	45.875	7.123	16.721	8.601	XP_003607681.1	Q:830-1513,S:137-335;83.333%ID;E:1.51e-127	11446281	thiamine thiazole synthase, chloroplastic
TRINITY_DN5545_c0_g1	F-EMI	F-EMII	368.567507482038	1054.06767434555	642.767574227442	-1.51450249398293	0.510922952636793	-2.96424830038819	0.00303423349590055	0.0332180952570004	15.860	33.588	52.114	23.009	30.339	0.762	9.159	22.688	14.992	0.452	48.265	44.689	0.703	21.579	5.748	22.391	6.382	22.876	11.124	5.846	28.239	20.111	0.375	9.360	15.838	37.712	74.800	36.716	18.170	20.612	32.180	32.491	3.103	37.081	2.353	XP_003609911.1	Q:2535-1396,S:1-302;69.251%ID;E:1.43e-168	11443730	pectin acetylesterase 10
TRINITY_DN13584_c0_g1	F-EMI	F-EMII	110.581123107287	318.366538815909	193.695289390736	-1.51854092598769	0.512651048592558	-2.96213365827831	0.00305515129794752	0.0333484960997715	2.326	7.098	11.294	1.696	6.458	0.091	1.638	0.922	1.339	0.068	11.057	0.910	0.000	3.412	2.337	1.456	2.001	4.436	3.317	3.150	9.820	2.784	0.045	1.580	4.020	6.602	1.744	2.662	4.669	5.471	3.217	2.252	0.013	8.217	0.014	XP_039687539.1	Q:2449-1148,S:1-434;76.644%ID;E:0.0	11441057	squamosa promoter-binding-like protein 12
TRINITY_DN975_c0_g1	F-EMI	F-EMII	783.533325271737	244.958653794012	568.103456680647	1.67073311123569	0.564088051718887	2.96183034925955	0.00305816235781297	0.0333484960997715	12.343	2.542	2.004	2.516	5.882	3.775	10.629	2.533	3.786	1.461	1.762	2.921	0.580	6.550	0.276	2.117	22.639	6.586	13.706	18.201	2.626	1.659	0.597	20.893	5.649	0.941	5.589	11.974	2.310	5.741	2.666	2.637	0.537	0.987	0.880	XP_003623088.2	Q:323-1786,S:2-493;75.000%ID;E:0.0	11408577	kinesin-like protein KIN-10B isoform X2
TRINITY_DN9128_c0_g1	F-EMI	F-EMII	80.4360235732386	463.4297636818	233.633519616663	-2.52551863399065	0.852709062433133	-2.96175887562904	0.003058872296665	0.0333484960997715	3.704	14.418	13.454	0.464	11.807	0.000	2.452	0.513	0.383	0.000	15.962	0.504	0.000	9.350	5.181	0.026	0.554	0.249	2.027	1.813	21.293	1.820	0.000	0.618	5.869	14.387	0.124	2.349	0.197	15.316	0.000	0.407	0.000	8.263	0.000	XP_039687029.1	Q:1696-2139,S:203-339;60.811%ID;E:3.59e-35	11414159	E3 ubiquitin protein ligase DRIP2
TRINITY_DN3558_c0_g1	F-EMI	F-EMII	1313.20174887649	565.882059143648	1014.27387298335	1.2093709633789	0.408365219137666	2.96149355210194	0.00306150903768676	0.0333541119760731	10.938	2.850	1.187	31.277	4.130	3.090	10.358	29.142	33.326	6.135	1.989	26.259	6.078	6.760	4.320	33.216	13.779	24.697	9.898	9.335	1.528	24.115	7.244	14.596	7.887	2.612	52.465	35.377	51.139	5.782	45.003	28.598	8.179	1.476	6.134	XP_039684683.1	Q:1132-2283,S:14-394;77.461%ID;E:5.66e-176	25502814	probable AMP deaminase
TRINITY_DN1592_c0_g3	F-EMI	F-EMII	3014.59663415251	800.677987843128	2129.02917562876	1.91118830306019	0.645526767293317	2.96066468486468	0.00306975954005007	0.0333977091551053	43.903	9.385	5.716	4.112	19.960	0.036	33.571	5.649	6.160	0.159	6.954	4.527	0.042	22.869	0.987	4.563	113.358	26.158	55.100	71.494	8.648	2.154	0.088	81.766	17.277	3.794	19.489	33.361	0.818	19.591	12.775	1.655	0.095	3.977	0.032	XP_003625939.2	Q:292-3639,S:52-1171;91.143%ID;E:0.0	11421507	cellulose synthase-like protein D5
TRINITY_DN12128_c0_g2	F-EMI	F-EMII	557.615640394956	1187.29440147164	809.48714482563	-1.08746451655347	0.367382223821917	-2.96003575034322	0.00307603344664324	0.0334091905320423	15.787	35.746	60.473	45.324	34.906	1.678	12.797	34.425	36.225	2.614	76.558	60.811	4.059	20.132	46.618	56.851	14.121	34.729	12.620	22.709	39.558	59.230	4.128	14.856	18.287	92.050	78.087	38.602	45.943	26.045	61.899	55.026	3.829	108.055	3.955	XP_013455744.2	Q:272-3148,S:19-977;82.292%ID;E:0.0	25492209	receptor protein kinase TMK1
TRINITY_DN23607_c0_g1	F-EMI	F-EMII	747.806537137204	256.19921442245	551.163608051303	1.53798007972375	0.519583410250836	2.96002537683269	0.00307613702505739	0.0334091905320423	15.155	3.524	0.374	2.763	4.503	6.380	15.244	1.817	2.592	4.177	0.902	3.154	2.525	8.910	0.000	2.507	26.499	5.540	14.496	15.190	2.454	2.932	1.643	20.136	8.328	0.000	5.730	7.336	3.034	7.300	7.371	2.701	7.166	0.269	6.854	XP_013461628.2	Q:2669-444,S:1-743;90.848%ID;E:0.0	25489891	uncharacterized protein LOC25489891
TRINITY_DN759_c0_g3	F-EMI	F-EMII	1863.06893575947	4171.13636680768	2786.29590817875	-1.16222776298454	0.392655138326375	-2.9599199132815	0.00307719024810109	0.0334091905320423	150.380	332.550	398.544	209.318	310.366	49.947	152.159	205.061	196.639	71.820	377.993	180.018	52.710	208.059	425.270	299.148	89.360	196.638	144.604	169.774	325.665	196.508	15.396	136.375	229.855	462.628	212.601	177.253	244.506	282.457	236.845	211.859	69.503	350.141	44.662	XP_003609051.1	Q:1027-419,S:11-173;73.399%ID;E:1.62e-92	11442797	HVA22-like protein a isoform X1
TRINITY_DN1358_c0_g3	F-EMI	F-EMII	207.305431613566	17.2424080909539	131.280222204521	3.54291718756255	1.19765981762556	2.95819992908054	0.00309441353192553	0.0335534928045853	5.434	0.091	1.211	0.000	1.634	0.000	7.985	0.000	0.000	0.000	0.436	0.087	0.219	1.791	0.449	0.000	20.971	0.109	4.925	6.172	0.468	0.185	0.365	5.343	0.583	0.223	1.786	3.593	0.000	2.666	0.942	0.193	0.247	0.233	0.335	XP_003611553.2	Q:713-582,S:67-120;53.704%ID;E:1.51e-08	11430990	uncharacterized protein LOC11430990
TRINITY_DN9665_c0_g1	F-EMI	F-EMII	423.994250390025	114.186596318944	300.071188761593	1.89555500384744	0.640787142142499	2.95816641624483	0.00309474998833717	0.0335534928045853	17.555	3.403	3.052	3.636	2.689	14.387	5.097	3.573	1.781	15.927	3.640	3.647	42.057	3.156	3.687	2.492	16.727	8.570	8.469	9.089	3.405	3.225	90.347	5.236	2.872	1.864	7.937	3.114	3.652	3.421	3.297	3.248	13.013	2.275	24.526	XP_013449158.1	Q:2401-1805,S:1-204;82.353%ID;E:4.56e-103	25498767	omega-3 fatty acid desaturase, chloroplastic
TRINITY_DN373_c0_g1	F-EMI	F-EMII	82.6506047522055	662.500863986832	314.590708446056	-3.00063524549563	1.01481506433245	-2.95682962439019	0.00310819811531463	0.033676073446493	0.800	9.762	64.543	0.314	6.929	0.640	0.430	0.234	0.273	0.819	69.028	0.455	1.198	0.936	111.558	0.285	0.999	0.479	0.677	6.488	14.972	0.727	0.784	1.119	0.881	103.655	0.646	0.931	1.017	2.309	1.006	1.164	1.007	101.958	2.263	XP_039690145.1	Q:8950-7082,S:1-619;82.825%ID;E:0.0	11412762	pentatricopeptide repeat-containing protein At2g02750
TRINITY_DN15642_c0_g1	F-EMI	F-EMII	590.092536013829	145.02190817558	412.06428487853	2.01446622769178	0.681985123200178	2.95382723048122	0.00313859662897028	0.0339352665777453	12.186	1.704	0.769	0.560	2.540	0.047	11.650	0.516	0.554	0.026	1.375	1.058	0.000	6.079	0.057	0.286	25.482	3.986	15.896	19.372	1.821	0.348	0.000	27.981	6.488	0.169	4.677	8.513	0.108	4.932	3.080	0.702	0.000	0.648	0.000	XP_003589006.1	Q:2943-925,S:1-663;82.577%ID;E:0.0	11411533	protein CHUP1, chloroplastic isoform X1
TRINITY_DN30461_c0_g1	F-EMI	F-EMII	1356.94568698704	584.615340040535	1048.01354820844	1.20942557671976	0.40949110369454	2.95348437562623	0.00314208513850668	0.033949636056676	23.699	5.347	1.905	5.175	6.336	6.216	23.459	3.491	3.141	6.543	1.603	4.813	7.817	13.542	2.685	4.702	21.643	7.583	20.392	16.355	4.412	3.451	6.302	31.206	19.278	2.633	10.251	7.205	5.813	14.175	5.367	3.842	11.574	2.582	9.757	XP_039683536.1	Q:4765-2405,S:1-785;88.973%ID;E:0.0	11438450	probable polyribonucleotide nucleotidyltransferase 1, chloroplastic
TRINITY_DN4449_c0_g1	F-EMI	F-EMII	359.546624562428	21.9038472511403	224.489513637913	4.00766594693445	1.35705520765643	2.95320774300369	0.00314490242039973	0.0339567382905935	1.720	0.041	0.367	0.125	0.154	0.126	17.351	0.294	0.130	0.117	0.345	0.454	0.099	1.030	0.101	0.139	7.454	0.450	0.765	0.687	0.000	0.021	0.062	2.641	0.680	0.101	0.556	0.226	0.097	0.288	0.294	0.262	0.093	0.158	0.170	XP_013458889.2	Q:460-816,S:220-337;54.622%ID;E:8.70e-35	25488550	probable serine/threonine-protein kinase PBL18
TRINITY_DN6943_c0_g1	F-EMI	F-EMII	142.676943005309	1303.32299764862	606.935364862634	-3.19093903612745	1.08114046706247	-2.95145647891382	0.00316279114010143	0.034106109875906	10.197	66.248	274.221	1.322	68.660	17.001	5.753	0.873	1.523	11.325	338.860	0.970	7.129	25.284	1963.925	7.753	0.576	0.115	6.771	166.162	260.524	5.188	18.980	2.937	30.871	957.231	1.064	38.548	6.955	87.010	0.334	1.127	20.239	914.307	13.488	XP_039689754.1	Q:255-1259,S:1-334;73.164%ID;E:8.11e-165	25491790	uncharacterized protein LOC25491790
TRINITY_DN9532_c0_g2	F-EMI	F-EMII	713.210810313681	282.515700295456	540.932766306391	1.32881944479517	0.450229217383992	2.95142872449757	0.00316307538954717	0.034106109875906	15.504	4.203	2.836	10.849	5.993	31.770	13.509	8.543	6.879	61.712	2.654	13.739	41.176	8.954	1.491	4.375	23.303	19.861	17.904	18.713	3.616	7.090	33.533	32.354	10.121	1.581	23.885	11.094	4.424	7.395	15.849	10.476	27.301	1.863	24.834	XP_013463086.1	Q:778-260,S:240-412;91.329%ID;E:1.45e-104	25486356	UDP-arabinose 4-epimerase 1
TRINITY_DN13250_c0_g1	F-EMI	F-EMII	2626.80945128739	291.630064740283	1692.73769666855	3.1676294731292	1.07388353829461	2.94969553044791	0.00318087225661752	0.0342041674051191	114.781	2.512	1.249	2.143	20.168	0.000	99.586	1.802	0.458	0.000	3.015	2.825	0.000	41.748	0.155	0.000	391.116	8.545	168.918	316.397	6.655	2.259	0.000	244.284	23.282	1.547	40.514	97.117	0.098	30.181	8.062	1.331	0.000	0.802	0.000	XP_003608746.1	Q:1302-889,S:1-134;86.957%ID;E:1.49e-65	11407919	14 kDa proline-rich protein DC2.15
TRINITY_DN9662_c0_g1	F-EMI	F-EMII	482.827728274122	183.870194961995	363.244714949271	1.3827972197831	0.469303145119349	2.9464904170447	0.00321402377770155	0.0344193922406308	6.076	1.701	2.288	3.269	2.587	0.051	5.968	3.499	3.711	0.000	2.685	3.281	0.000	3.584	0.430	5.356	9.813	6.732	6.153	9.262	1.486	1.778	0.000	10.380	4.614	0.763	2.880	1.195	0.997	3.088	3.783	0.974	0.000	0.481	0.000	XP_024629226.2	Q:2899-3408,S:358-514;86.471%ID;E:7.22e-109	11436818	phosphatidylinositol 4-phosphate 5-kinase 1 isoform X1
TRINITY_DN44563_c0_g2	F-EMI	F-EMII	137.341334074542	47.6814153571937	101.477366587603	1.50502238899664	0.510852833910018	2.94609775867806	0.003218106745838	0.0344396570124706	6.816	1.528	1.442	6.712	1.713	1.085	4.415	2.809	0.958	0.783	0.731	0.841	2.621	2.675	1.411	14.656	7.930	10.164	6.317	7.927	1.900	0.775	2.262	7.457	4.393	1.030	1.993	4.043	14.057	3.145	3.149	1.036	1.312	0.879	1.019	XP_003611583.2	Q:322-1761,S:1-476;77.984%ID;E:0.0	11421109	BTB/POZ domain-containing protein At3g49900
TRINITY_DN12271_c0_g1	F-EMI	F-EMII	319.839606392593	112.328893806813	236.835321358281	1.48986033372868	0.505785607380881	2.94563607976837	0.00322291345368961	0.0344676342894247	5.831	0.992	1.464	17.555	1.456	0.000	5.807	11.911	11.272	0.000	0.836	13.721	0.000	2.799	0.144	19.111	5.266	20.181	3.064	4.065	1.005	7.415	0.015	5.082	3.100	0.463	6.443	3.835	9.036	2.129	4.733	6.772	0.000	0.860	0.040	XP_003600643.1	Q:4795-2306,S:1-832;92.909%ID;E:0.0	11419005	sucrose synthase 7
TRINITY_DN7260_c1_g2	F-EMI	F-EMII	203.120600945369	29.3228154935517	133.601486764642	2.77142953229004	0.941530989753935	2.94353511721833	0.00324487007526966	0.0346553005796972	2.237	0.239	0.177	1.713	0.493	1.872	1.205	1.322	1.904	6.662	0.348	1.066	4.610	0.660	0.000	3.227	6.328	1.417	2.682	4.270	0.525	2.005	1.092	3.531	0.670	0.097	0.956	1.834	2.052	0.791	1.510	1.145	2.515	0.272	1.453	XP_013466771.1	Q:4847-3954,S:1-290;64.474%ID;E:2.54e-95	25482726	uncharacterized protein LOC25482726
TRINITY_DN6247_c1_g1	F-EMI	F-EMII	2564.61415082148	5990.6181166016	3935.01573713353	-1.22401199512202	0.415880695784618	-2.94318059849531	0.00324858847021051	0.0346714591583024	260.994	404.769	1928.028	533.722	697.407	723.439	227.068	616.351	1971.298	944.213	983.543	803.219	742.295	466.122	17546.881	836.870	106.897	169.626	621.849	584.515	797.698	723.915	1949.598	312.843	676.778	3579.583	190.490	267.183	980.673	858.498	960.809	1039.073	1196.290	2562.319	1022.141	XP_013448846.1	Q:831-989,S:25-78;81.481%ID;E:1.61e-16	25498471	metallothionein-like protein type 2
TRINITY_DN2656_c0_g2	F-EMI	F-EMII	2189.8196134656	754.172744054556	1615.56086570118	1.53508659447053	0.521618376775116	2.94293043117297	0.00325121470391682	0.0346759473271888	90.828	15.467	3.794	10.341	27.702	0.272	56.865	9.329	6.720	1.373	4.564	10.129	1.088	43.343	0.247	6.157	119.816	26.610	89.574	63.518	12.301	2.745	0.504	118.091	31.167	1.313	20.630	28.065	1.413	34.118	3.324	7.460	1.453	2.227	1.722	XP_003625510.1	Q:212-394,S:48-108;100.000%ID;E:1.20e-34	11432921	probable histone H2B.3
TRINITY_DN10115_c0_g1	F-EMI	F-EMII	531.39681179818	164.559640059372	384.661943102657	1.68372691833804	0.572197644710987	2.94256177721332	0.00325508832519057	0.0346937244476752	15.559	3.682	1.477	3.656	4.280	0.246	12.547	4.588	3.220	0.206	1.587	9.276	0.218	7.802	1.858	3.269	30.278	4.374	16.385	12.367	1.867	5.521	0.061	51.326	10.954	2.070	13.899	6.293	3.916	7.188	3.399	7.313	0.300	1.468	0.360	XP_013450613.1	Q:538-1821,S:55-484;66.362%ID;E:0.0	25499738	aspartyl protease family protein 2
TRINITY_DN36_c0_g3	F-EMI	F-EMII	236.455956683325	720.71080411722	430.157895656883	-1.6045133103184	0.546630070301627	-2.93528182493335	0.00333244867878868	0.0353324235244852	5.441	19.493	11.205	1.649	21.501	159.321	3.768	2.870	3.826	95.458	17.509	5.106	5.661	7.606	0.501	2.259	5.382	2.617	9.704	8.852	17.713	4.976	89.170	8.894	20.619	11.452	1.886	6.815	3.107	27.622	1.560	5.149	95.195	9.525	28.938	XP_013468653.1	Q:282-3329,S:1-1016;82.272%ID;E:0.0	25484393	protein unc-13 homolog
TRINITY_DN107909_c0_g1	F-EMI	F-EMII	534.053463877039	241.087893390627	416.867235682474	1.13705390238018	0.387381054551176	2.93523363887163	0.00333296625912587	0.0353324235244852	11.876	3.383	1.229	12.875	4.712	0.038	9.794	11.627	12.462	0.000	1.448	11.918	0.000	6.814	0.543	17.100	13.972	19.263	11.647	15.253	2.911	3.730	0.018	19.830	6.498	1.797	19.137	13.533	9.142	7.178	8.212	7.677	0.000	0.659	0.017	XP_024640711.1	Q:2135-2581,S:35-183;48.993%ID;E:2.84e-37	112422150	uncharacterized protein LOC112422150
TRINITY_DN9828_c0_g1	F-EMI	F-EMII	2077.86281757229	1016.73278431867	1653.41080427084	1.028212320887	0.350364752633069	2.93469109880419	0.00333879889270503	0.0353701195365335	36.258	13.242	7.418	15.438	16.040	25.261	37.744	14.676	16.997	38.135	9.858	19.599	41.234	25.817	13.448	15.306	51.863	27.208	39.875	31.922	13.298	14.011	19.756	64.913	35.628	10.296	24.208	26.261	18.566	26.076	17.362	17.505	36.745	9.936	28.768	XP_013444649.1	Q:3074-2664,S:126-262;86.861%ID;E:3.11e-71	25500711	DEAD-box ATP-dependent RNA helicase 31
TRINITY_DN1875_c0_g2	F-EMI	F-EMII	7619.37951360383	3034.12709592709	5785.27854653313	1.32736060922636	0.452552016231723	2.93305644791714	0.00335642861723377	0.0355329389168567	108.277	19.214	6.529	25.781	23.341	209.678	94.129	11.652	3.953	168.747	6.816	16.642	152.190	59.797	3.817	21.653	108.161	45.522	87.320	97.490	11.051	14.883	18.664	142.604	83.468	4.834	58.372	17.892	48.946	36.199	50.982	31.914	213.182	2.998	303.028	XP_024637353.1	Q:5959-3944,S:1-673;86.944%ID;E:0.0	11433937	protein TSS
TRINITY_DN4315_c0_g1	F-EMI	F-EMII	222.188732850277	523.325318263564	342.643367015592	-1.23489705885984	0.4213421942302	-2.93086492587342	0.00338019720842601	0.0357604847332876	3.931	6.324	7.410	1.817	7.278	0.648	2.741	2.198	2.355	1.869	7.466	2.291	0.571	6.122	0.777	2.399	1.831	0.820	4.403	1.029	6.738	1.350	2.362	4.146	6.162	4.862	2.154	4.154	3.256	7.517	0.901	1.339	0.876	3.484	2.530	XP_039689093.1	Q:3782-4660,S:224-558;64.583%ID;E:2.37e-133	11440095	beta-glucosidase 46 isoform X1
TRINITY_DN622_c0_g5	F-EMI	F-EMII	391.04005822671	195.414645049168	312.789892955693	1.00056272645322	0.341522344658983	2.92971380087091	0.00339274326245202	0.0358449709872367	6.009	3.609	2.087	1.739	4.362	7.865	9.473	1.959	1.641	10.012	2.966	2.576	11.269	3.931	1.884	5.067	8.565	2.851	7.237	6.909	5.890	2.529	2.377	5.423	5.475	1.206	3.910	4.832	4.113	5.098	1.524	5.826	1.615	1.701	1.525	YP_001381729.1	Q:2246-2332,S:1-29;96.552%ID;E:2.21e-09	YP_001381729.1	YP_001381729.1
TRINITY_DN3004_c0_g2	F-EMI	F-EMII	416.90081625239	1211.19354390487	734.617907313381	-1.53910348461719	0.52540863753085	-2.9293456077353	0.00339676512120251	0.0358633609606613	14.941	27.996	86.952	51.218	29.769	2.083	14.143	25.827	38.295	2.814	91.367	23.550	3.769	34.570	36.453	94.282	5.260	19.999	19.208	28.077	33.479	10.939	0.684	27.646	48.842	145.837	12.821	16.348	57.220	35.190	8.305	16.432	1.558	78.600	2.244	XP_013468238.1	Q:1003-362,S:253-465;81.395%ID;E:1.31e-90	25484038	protein IQ-DOMAIN 1
[truncated: 104 more rows]
[truncated: 36 more columns]

## Sheet: F-EMI_vs_F-EMIII
GeneID_TRINITY	sampleA	sampleB	baseMeanA	baseMeanB	baseMean	log2FoldChange	lfcSE	stat	pvalue	padj	F1_EMI	F1_EMII	F1_EMIII	F1_ESI	F1_ESII	F1_PS	F2_EMI	F2_ESI	F2_ESII	F2_PS	F3_EMIII	F3_ESII	F4_PS	F5_EMII	F5_EMIII	F5_PII	F6_EMI	F6_ESI	T3_EMI	T4_EMI	T4_EMII	T4_ESII	T4_PS	T5_EMI	T5_EMII	T5_EMIII	T5_ESI	T5_ESII	T5_PII	T6_EMII	T6_ESI	T6_ESII	T7_PS	T8_EMIII	T8_PS	Subject:Medicago truncatula	Q=Query:start-end,S=Subject:start-end;%ID=%Identity;E=E-value	GeneID_mtr	product
[truncated: 5,715 more rows]
[truncated: 36 more columns]

[truncated: 8 more sheets: F-EMII_vs_F-EMIII, F-ESI_vs_F-ESII, T-EMI_vs_T-EMII, T-EMI_vs_T-EMIII, T-EMII_vs_T-EMIII, T-ESI_vs_T-ESII, F-ES-I-II_vs_T-ES-I-II, F-EM-I-II-III_vs_T-EM-I-II-III]
