# Supplementary material for: Spatio-temporal transcriptome and storage compound profiles of developing faba bean (Vicia faba) seed tissues
Source: Front Plant Sci. 2024 Feb 6;15:1284997. doi: 10.3389/fpls.2024.1284997 (PMC10877042; doi:10.3389/fpls.2024.1284997)
Supplement: SUPPLEMENTARY DATASHEET 2 — AT Locus names and search queries for transcripts used in Figure 7A . [file DataSheet_2.xlsx]

## Sheet: Supplementary geneids
AT Locus ID	AT Protein Family/Gene description	MT Protein Family/Gene description	PS Protein Family/Gene description	GM Protein Family/Gene description	Vicia faba transcript ID
Glycolysis (cytosolic)
AT1G13440	Glyceraldehyde 3 phosphate dehydrogenase	Glyceraldehyde-3-Phosphate Dehydrogenase 1, Cytosolic	Glyceraldehyde 3-phosphate dehydrogenase + C-terminal domain	Glyceraldehyde-3-Phosphate Dehydrogenase, Cytosolic	TRINITY_DN1915_c0_g1
AT3G04120	Glyceraldehyde 3 phosphate dehydrogenase	Glyceraldehyde-3-Phosphate Dehydrogenase 1, Cytosolic	Glyceraldehyde 3-phosphate dehydrogenase + C-terminal domain	Glyceraldehyde-3-Phosphate Dehydrogenase, Cytosolic	TRINITY_DN1915_c0_g1
AT2G24270	Glyceraldehyde 3 phosphate dehydrogenase (non-phosphorylating)	Nadp-Dependent Glyceraldehyde-3-Phosphate Dehydrogenase	Aldehyde dehydrogenase family	Nadp-Dependent Glyceraldehyde-3-Phosphate Dehydrogenase	TRINITY_DN12099_c0_g1
AT4G26270	Phosphofructokinase, ATP-dependant	Atp-Dependent 6-Phosphofructokinase 6	Phosphofructokinase	Atp-Dependent 6-Phosphofructokinase 6	TRINITY_DN12364_c0_g1
		Dna Repair Protein Rada Isoform X2	DNA repair protein radA signature	Atp-Dependent 6-Phosphofructokinase 3	TRINITY_DN6246_c0_g1
AT4G29220	Phosphofructokinase, ATP-dependant	Dna Repair Protein Rada Isoform X2	DNA repair protein radA signature	Atp-Dependent 6-Phosphofructokinase 3	TRINITY_DN6246_c0_g1
AT4G32840	Phosphofructokinase, ATP-dependant	Atp-Dependent 6-Phosphofructokinase 6	Phosphofructokinase	Atp-Dependent 6-Phosphofructokinase 6	TRINITY_DN12364_c0_g1
AT5G47810	Phosphofructokinase, ATP-dependant	Low Quality Protein: Atp-Dependent 6-Phosphofructokinase 2	Phosphofructokinase	Atp-Dependent 6-Phosphofructokinase 2	TRINITY_DN4461_c0_g1
AT5G56630	Phosphofructokinase, ATP-dependant	Dna Repair Protein Rada Isoform X2	DNA repair protein radA signature	Atp-Dependent 6-Phosphofructokinase 3	TRINITY_DN6246_c0_g1
AT2G36580	Pyruvate kinase	Pyruvate Kinase 1, Cytosolic Isoform X2	Pyruvate kinase + barrel domain	Pyruvate Kinase 1, Cytosolic Isoform X2	TRINITY_DN26032_c0_g1
AT3G52990	Pyruvate kinase	Provicilin	Cupin	Beta-Conglycinin Beta Subunit 2 Precursor	TRINITY_DN13325_c0_g1
		Pyruvate Kinase 1, Cytosolic	Pyruvate kinase + barrel domain	Pyruvate Kinase 1, Cytosolic	TRINITY_DN5854_c0_g1
AT3G55650	Pyruvate kinase				not found
AT3G55810	Pyruvate kinase				not found
AT4G26390	Pyruvate kinase				not found
AT5G08570	Pyruvate kinase	Pyruvate Kinase, Cytosolic Isozyme	Pyruvate kinase + barrel domain	Pyruvate Kinase	TRINITY_DN10166_c0_g1
AT5G56350	Pyruvate kinase	Pyruvate Kinase, Cytosolic Isozyme	Pyruvate kinase + barrel domain	Pyruvate Kinase, Cytosolic Isozyme	TRINITY_DN3407_c0_g1
		Pyruvate Kinase, Cytosolic Isozyme-Like	Pyruvate kinase + barrel domain	Pyruvate Kinase, Cytosolic Isozyme	TRINITY_DN1901_c1_g3
		Pyruvate Kinase, Cytosolic Isozyme	Pyruvate kinase + barrel domain	Pyruvate Kinase, Cytosolic Isozyme	TRINITY_DN5391_c0_g1
AT5G63680	Pyruvate kinase	Pyruvate Kinase, Cytosolic Isozyme	Pyruvate kinase + barrel domain	Pyruvate Kinase	TRINITY_DN10166_c0_g1
AT1G12000	Phosphofructokinase, pyrophosphate-dependant	Pyrophosphate--Fructose 6-Phosphate 1-Phosphotransferase Subunit Beta	Phosphofructokinase	Pyrophosphate--Fructose 6-Phosphate 1-Phosphotransferase Subunit Beta Isoform X2	TRINITY_DN16171_c0_g1
		Pyrophosphate--Fructose 6-Phosphate 1-Phosphotransferase Subunit Beta	Phosphofructokinase	Pyrophosphate--Fructose 6-Phosphate 1-Phosphotransferase Subunit Beta	TRINITY_DN17864_c0_g1
		Pyrophosphate--Fructose 6-Phosphate 1-Phosphotransferase Subunit Beta	Phosphofructokinase	Pyrophosphate--Fructose 6-Phosphate 1-Phosphotransferase Subunit Beta Isoform X2	TRINITY_DN6229_c0_g3
AT1G20950	Phosphofructokinase, pyrophosphate-dependant	Pyrophosphate--Fructose 6-Phosphate 1-Phosphotransferase Subunit Alpha	Phosphofructokinase	Pyrophosphate--Fructose 6-Phosphate 1-Phosphotransferase Subunit Alpha	TRINITY_DN6792_c0_g1
AT1G76550	Phosphofructokinase, pyrophosphate-dependant	Pyrophosphate--Fructose 6-Phosphate 1-Phosphotransferase Subunit Alpha	Phosphofructokinase	Pyrophosphate--Fructose 6-Phosphate 1-Phosphotransferase Subunit Alpha	TRINITY_DN6792_c0_g1
AT4G04040	Phosphofructokinase, pyrophosphate-dependant				not found
AT1G79550	3-Phosphoglycerate kinase				not found
AT3G45090	3-Phosphoglycerate kinase	P-Loop Ntpase Domain-Containing Protein Lpa1 Homolog 1	Unknown gene	P-Loop Ntpase Domain-Containing Protein Lpa1 Homolog 1 Isoform X2	TRINITY_DN3314_c0_g1
AT5G60760	3-Phosphoglycerate kinase	P-Loop Ntpase Domain-Containing Protein Lpa1 Homolog 1	Unknown gene	P-Loop Ntpase Domain-Containing Protein Lpa1 Homolog 1 Isoform X2	TRINITY_DN3314_c0_g1
AT1G09780	Phosphoglyceromutase	2,3-Bisphosphoglycerate-Independent Phosphoglycerate Mutase	Metalloenzyme superfamily	2,3-Bisphosphoglycerate-Independent Phosphoglycerate Mutase	TRINITY_DN69897_c0_g1
AT3G08590	Phosphoglyceromutase				not found
AT3G30841	Phosphoglyceromutase	Probable 2,3-Bisphosphoglycerate-Independent Phosphoglycerate Mutase	Metalloenzyme superfamily	Probable 2,3-Bisphosphoglycerate-Independent Phosphoglycerate Mutase	TRINITY_DN6046_c0_g1
AT4G09520	Phosphoglyceromutase	Probable 2,3-Bisphosphoglycerate-Independent Phosphoglycerate Mutase	Metalloenzyme superfamily	Probable 2,3-Bisphosphoglycerate-Independent Phosphoglycerate Mutase	TRINITY_DN6046_c0_g1
AT1G18270	Fructose 1,6 bis phosphate aldolase				not found
AT2G36460	Fructose 1,6 bis phosphate aldolase				not found
AT3G52930	Fructose 1,6 bis phosphate aldolase				not found
AT4G26530	Fructose 1,6 bis phosphate aldolase				not found
AT2G36530	Enolase	Abc Transporter G Family Member 32	ABC-2 type transporter	Abc Transporter G Family Member 32	TRINITY_DN5158_c1_g1
AT3G55440	Triose phosphate isomerase				not found
Glycolysis (plastidic)
AT1G16300	Glyceraldehyde 3 phosphate dehydrogenase				not found
AT1G79530	Glyceraldehyde 3 phosphate dehydrogenase				not found
AT1G12900	Glyceraldehyde 3 phosphate dehydrogenase	Glyceraldehyde-3-Phosphate Dehydrogenase A, Chloroplastic	Glyceraldehyde 3-phosphate dehydrogenase + C-terminal domain	Glyceraldehyde-3-Phosphate Dehydrogenase A, Chloroplastic	TRINITY_DN41554_c0_g1
AT3G26650	Glyceraldehyde 3 phosphate dehydrogenase				not found
AT1G42970	Glyceraldehyde 3 phosphate dehydrogenase	Glyceraldehyde-3-Phosphate Dehydrogenase B, Chloroplastic	Glyceraldehyde 3-phosphate dehydrogenase + C-terminal domain	Glyceraldehyde-3-Phosphate Dehydrogenase B Subunit Isoform 1	TRINITY_DN1851_c1_g2
AT2G22480	Phosphofructokinase, ATP-dependant				not found
AT5G61580	Phosphofructokinase, ATP-dependant	Atp-Dependent 6-Phosphofructokinase 6	Phosphofructokinase	Atp-Dependent 6-Phosphofructokinase 6	TRINITY_DN12364_c0_g1
AT1G32440	Pyruvate kinase	Protein Nrt1/ Ptr Family 7,3	POT family	Protein Nrt1/ Ptr Family 7,3	TRINITY_DN1991_c0_g1
AT3G22960	Pyruvate kinase	Pyruvate Kinase Isozyme A, Chloroplastic	Pyruvate kinase + barrel domain	Pyruvate Kinase Isozyme A, Chloroplastic	TRINITY_DN4686_c0_g2
AT3G49160	Pyruvate kinase				not found
AT5G52920	Pyruvate kinase	Protein Nrt1/ Ptr Family 7,3	POT family	Protein Nrt1/ Ptr Family 7,3	TRINITY_DN1991_c0_g1
		Uncharacterized Protein Loc120579463	Pyruvate kinase + barrel domain	Pyruvate Kinase Isozyme G, Chloroplastic	TRINITY_DN2729_c1_g1
		Plastidial Pyruvate Kinase 2	Pyruvate kinase + barrel domain	Plastidial Pyruvate Kinase 2	TRINITY_DN1143_c0_g2
		Plastidial Pyruvate Kinase 2	Pyruvate kinase + barrel domain	Plastidial Pyruvate Kinase 2	TRINITY_DN1143_c0_g1
AT1G56190	3-Phosphoglycerate kinase	Phosphoglycerate Kinase 3, Cytosolic	Phosphoglycerate kinase	Phosphoglycerate Kinase, Cytosolic	TRINITY_DN8411_c0_g2
AT3G12780	3-Phosphoglycerate kinase	Probable 2-Oxoglutarate-Dependent Dioxygenase At5G05600	Non-haem dioxygenase in morphine synthesis N-terminal	Probable 2-Oxoglutarate-Dependent Dioxygenase At5G05600	TRINITY_DN9672_c1_g1
AT5G61450	3-Phosphoglycerate kinase				not found
AT1G22170	Phosphoglyceromutase				not found
AT1G78050	Phosphoglyceromutase				not found
AT2G01140	Fructose 1,6 bis phosphate aldolase	Protein Translation Factor Sui1 Homolog	Translation initiation factor SUI1	Protein Translation Factor Sui1 Homolog 2	TRINITY_DN35128_c0_g2
AT2G21330	Fructose 1,6 bis phosphate aldolase				not found
AT4G38970	Fructose 1,6 bis phosphate aldolase	Fructose-Bisphosphate Aldolase 1, Chloroplastic	Fructose-bisphosphate aldolase class-I	Fructose-Bisphosphate Aldolase 1, Chloroplastic	TRINITY_DN49_c0_g2
AT1G74030	Enolase				not found
AT2G21170	Triose phosphate isomerase	Triosephosphate Isomerase, Chloroplastic	Triosephosphate isomerase	Uncharacterized Protein Loc100798459	TRINITY_DN7540_c1_g1
Fatty Acid Biosynthesis
AT1G59900	Pyruvate dehydrogenase complex E1 alpha subunit	Pyruvate Dehydrogenase E1 Component Subunit Alpha, Mitochondrial	Dehydrogenase E1 component	Pyruvate Dehydrogenase E1 Component Subunit Alpha-1, Mitochondrial	TRINITY_DN13792_c0_g1
AT1G01090	Pyruvate dehydrogenase E1 alpha subunit	Pyruvate Dehydrogenase E1 Component Subunit Alpha-3, Chloroplastic	Dehydrogenase E1 component	Pyruvate Dehydrogenase E1 Component Subunit Alpha-3, Chloroplastic	TRINITY_DN1149_c6_g1
AT2G38040	Acetyl Co-enzyme A Carboxylase Carboxyltransferase Alpha Subunit	Acetyl-Coenzyme A Carboxylase Carboxyl Transferase Subunit Alpha, Chloroplastic Isoform X2	Acetyl co-enzyme A carboxylase carboxyltransferase alpha subunit	Alfa-Carboxyltransferase Precursor	TRINITY_DN1706_c0_g1
AT3G56130	Biotin/Lipoyl attachment domain-containing protein	Biotin Carboxyl Carrier Protein Of Acetyl-Coa Carboxylase	Biotin-requiring enzyme	Uncharacterized Protein Loc100809495 Isoform X2	TRINITY_DN445_c0_g6
AT5G16390	Biotin carboxyl-carrier subunit of the multi-enzyme plastidial acetyl-coenzyme A carboxylase complex	Biotin Carboxyl Carrier Protein Of Acetyl-Coa Carboxylase 2, Chloroplastic	Biotin-requiring enzyme	Biotin Carboxyl Carrier Protein Subunit	TRINITY_DN3907_c0_g2
AT5G15530	Biotin carboxyl carrier protein isoform 2	Biotin Carboxyl Carrier Protein Of Acetyl-Coa Carboxylase, Chloroplastic	Biotin-requiring enzyme	Biotin Carboxyl Carrier Protein Of Acetyl-Coa Carboxylase 2, Chloroplastic	TRINITY_DN3907_c0_g1
AT5G16390	Biotin carboxyl-carrier subunit of the multi-enzyme plastidial acetyl-coenzyme A carboxylase complex	Biotin Carboxyl Carrier Protein Of Acetyl-Coa Carboxylase, Chloroplastic	,	,	TRINITY_DN19231_c0_g1
AT3G15690	Biotin carboxyl carrier protein isoform 2	Biotin Carboxyl Carrier Protein Of Acetyl-Coa Carboxylase	Biotin-requiring enzyme	Biotin Carboxyl Carrier Protein Of Acetyl-Coa Carboxylase	TRINITY_DN16107_c0_g1
Oil Body Proteins
AT2G25890	Oleosin family protein	Oleosin Ara H 15,0101	Oleosin	Oleosin Ara H 15,0101	TRINITY_DN27489_c0_g2
AT4G25140	Oleosin1	Oleosin Ara H 11,0102	Oleosin	Putative Oleosin	TRINITY_DN25303_c0_g1
AT3G18570	Oleosin family protein	Oleosin	Oleosin	Oleosin G	TRINITY_DN2676_c0_g3
Storage Proteins
AT5G44120	RmlC-like cupins superfamily protein	Legumin J	11-S seed storage protein family signature	Glycinin Subunit G7 Precursor	TRINITY_DN9435_c0_g1
	,	Legumin J	11-S seed storage protein family signature	Glycinin G5 Precursor	TRINITY_DN93600_c0_g1
AT1G03890	RmlC-like cupins superfamily protein	Legumin A	Cupin	Glycinin G3 Isoform X1	TRINITY_DN34855_c0_g1
AT4G28520	Cruciferin 3	Legumin J	11-S seed storage protein family signature	Glycinin G4 Precursor	TRINITY_DN15919_c0_g1
AT1G03890	Rmlc-Like Cupins Superfamily Protein	Legumin A	11-S seed storage protein family signature	Glycinin G3 Isoform X1	TRINITY_DN4384_c1_g1
AT4G28520	Cruciferin 3	Legumin J	11-S seed storage protein family signature	Glycinin G5 Precursor	TRINITY_DN14822_c0_g1
AT5G44120	Rmlc-Like Cupins Superfamily Protein	Legumin A	11-S seed storage protein family signature	Glycinin G2 Precursor	TRINITY_DN42207_c0_g1
AT5G44120	Rmlc-Like Cupins Superfamily Protein	Legumin A	11-S seed storage protein family signature	Glycinin G3 Isoform X1	TRINITY_DN45370_c0_g1
AT5G44120	Rmlc-Like Cupins Superfamily Protein	Legumin A	11-S seed storage protein family signature	Glycinin G3 Isoform X1	TRINITY_DN79457_c0_g1
	,	Legumin J	Intracellular membrane-bounded organelle	,	TRINITY_DN59782_c0_g1
AT1G03880	Cruciferin 2	Legumin A	Cupin	Glycinin G3 Isoform X1	TRINITY_DN74121_c1_g1
AT5G44120	Rmlc-Like Cupins Superfamily Protein	Legumin A	11-S seed storage protein family signature	Glycinin G1 Precursor	TRINITY_DN89128_c0_g1
	,	Legumin A	Cupin	Glycinin G1 Precursor	TRINITY_DN98202_c0_g2
AT1G03890	Rmlc-Like Cupins Superfamily Protein	Legumin J	11-S seed storage protein family signature	Glycinin G4 Precursor	TRINITY_DN109313_c0_g1
	,	Legumin J	Cupin	Glycinin G4 Precursor	TRINITY_DN50866_c1_g1
AT5G44120	Rmlc-Like Cupins Superfamily Protein	Legumin A	Cupin	Glycinin G2 Precursor	TRINITY_DN105320_c1_g1
AT1G03890	Rmlc-Like Cupins Superfamily Protein	Legumin J	11-S seed storage protein family signature	Glycinin G5 Precursor	TRINITY_DN93216_c0_g1
AT1G03890	Rmlc-Like Cupins Superfamily Protein	Legumin J	11-S seed storage protein family signature	Glycinin G4 Precursor	TRINITY_DN43274_c0_g1
AT1G03890	Rmlc-Like Cupins Superfamily Protein	Legumin J	11-S seed storage protein family signature	Glycinin G4 Precursor	TRINITY_DN50626_c0_g1
AT5G44120	Rmlc-Like Cupins Superfamily Protein	Legumin A	11-S seed storage protein family signature	Glycinin G1 Precursor	TRINITY_DN98202_c0_g1
AT5G44120	Rmlc-Like Cupins Superfamily Protein	Legumin J	11-S seed storage protein family signature	Glycinin G5 Precursor	TRINITY_DN93576_c0_g1
AT5G44120	Rmlc-Like Cupins Superfamily Protein	Legumin J	11-S seed storage protein family signature	Glycinin G3 Isoform X1	TRINITY_DN3328_c1_g1
AT5G44120	Rmlc-Like Cupins Superfamily Protein	Legumin K	11-S seed storage protein family signature	Glycinin G4 Precursor	TRINITY_DN41604_c0_g1
AT5G44120	Rmlc-Like Cupins Superfamily Protein	Legumin A	Cupin	Glycinin G3 Isoform X1	TRINITY_DN110903_c0_g1
AT4G28520	Cruciferin 3	Legumin J	11-S seed storage protein family signature	Glycinin G4 Precursor	TRINITY_DN65336_c0_g1
AT5G44120	Rmlc-Like Cupins Superfamily Protein	Legumin J	Cupin	Glycinin G5 Precursor	TRINITY_DN45249_c0_g1
AT1G03230	Eukaryotic Aspartyl Protease Family Protein	Basic 7S Globulin	Xylanase inhibitor C-terminal	Basic 7S Globulin Precursor	TRINITY_DN104917_c0_g1
AT1G03230	Eukaryotic Aspartyl Protease Family Protein	Basic 7S Globulin	Xylanase inhibitor C-terminal	Basic 7S Globulin 2 Precursor	TRINITY_DN1596_c1_g2
AT2G35490	Plastid-Lipid Associated Protein Pap / Fibrillin Family Protein	Plastoglobulin-1, Chloroplastic	PAP_fibrillin	Plastoglobulin-1, Chloroplastic	TRINITY_DN10279_c0_g1
AT3G52990	Pyruvate Kinase Family Protein	Provicilin	Cupin	Beta-Conglycinin Beta Subunit 2 Precursor	TRINITY_DN13325_c0_g1
	,	Provicilin	Cupin	Beta-Conglycinin Beta Subunit 1 Precursor	TRINITY_DN7888_c0_g1
AT3G22640	Cupin Family Protein	Provicilin	Cupin	Beta-Conglycinin Beta Subunit 1 Precursor	TRINITY_DN2008_c4_g2
	,	Provicilin	Nutrient reservoir activity	Beta-Conglycinin Beta Subunit 1-Like	TRINITY_DN19829_c1_g1
	,	Provicilin	Cupin	Beta-Conglycinin Beta Subunit 1-Like	TRINITY_DN21917_c0_g1
AT2G28490	Rmlc-Like Cupins Superfamily Protein	Vicilin-Like Seed Storage Protein At2G28490	Cupin	Allergen Gly M Bd 28K Precursor	TRINITY_DN8917_c0_g1
	,	Provicilin	Cupin	Beta-Conglycinin Alpha Subunit 2 Precursor	TRINITY_DN48296_c0_g1
	,	Provicilin	Cupin	Beta-Conglycinin Beta Subunit 2 Precursor	TRINITY_DN16752_c0_g1
	,	Provicilin	Cupin	Beta-Conglycinin Beta Subunit 2 Precursor	TRINITY_DN43780_c0_g1
	,	Provicilin	Cupin	Beta-Conglycinin Beta Subunit 2 Precursor	TRINITY_DN28695_c0_g1
AT3G22640	Cupin Family Protein	Provicilin	Cupin	Beta-Conglycinin Beta Subunit 2 Precursor	TRINITY_DN24615_c0_g1
AT3G22640	Cupin Family Protein	Provicilin	Cupin	Beta-Conglycinin Beta Subunit 2 Precursor	TRINITY_DN7888_c1_g1
AT3G22640	Cupin Family Protein	Provicilin	Cupin	Beta-Conglycinin Beta Subunit 2 Precursor	TRINITY_DN3320_c0_g1
	,	Provicilin	Cupin	Beta-Conglycinin Alpha' Subunit Precursor	TRINITY_DN46733_c0_g1
AT3G22640	Cupin Family Protein	Provicilin	Cupin	Beta-Conglycinin Alpha Subunit 2 Precursor	TRINITY_DN36864_c0_g1
AT3G22640	Cupin Family Protein	Provicilin	Cupin	Beta-Conglycinin Beta Subunit 2 Precursor	TRINITY_DN12743_c0_g1
	,	Provicilin	Cupin	Beta-Conglycinin Alpha Subunit 2 Precursor	TRINITY_DN14058_c0_g1
	,	Provicilin	Cupin	Beta-Conglycinin Alpha Subunit 2 Precursor	TRINITY_DN2008_c4_g1
	,	Provicilin	Cupin	Beta-Conglycinin Alpha' Subunit Precursor	TRINITY_DN102277_c0_g1
AT3G22640	Cupin Family Protein	Provicilin	Cupin	Beta-Conglycinin Alpha Subunit 2 Precursor	TRINITY_DN70154_c1_g1
	,	Provicilin	Cupin	Beta-Conglycinin Beta Subunit 2 Precursor	TRINITY_DN44867_c0_g2
AT3G22640	Cupin Family Protein	Provicilin	Cupin	Beta-Conglycinin Beta Subunit 1 Precursor	TRINITY_DN2008_c0_g1
AT3G22640	Cupin Family Protein	Provicilin	Cupin	Beta-Conglycinin Beta Subunit 1 Precursor	TRINITY_DN32772_c0_g1
AT3G22640	Cupin Family Protein	Provicilin	Cupin	Beta-Conglycinin Beta Subunit 1-Like	TRINITY_DN18889_c0_g1
	,	Provicilin	Cupin	Beta-Conglycinin Beta Subunit 1-Like	TRINITY_DN12743_c0_g2
	,	Provicilin	Cupin	Beta-Conglycinin Beta Subunit 2 Precursor	TRINITY_DN32854_c0_g1
	,	Provicilin	Cupin	Beta-Conglycinin Alpha' Subunit Precursor	TRINITY_DN78385_c0_g1
	,	Provicilin	Cupin	Beta-Conglycinin Beta Subunit 2 Precursor	TRINITY_DN14112_c0_g1
	,	Provicilin	Cupin	Beta-Conglycinin Beta Subunit 2 Precursor	TRINITY_DN72569_c0_g1
	,	Provicilin	Cupin	Beta-Conglycinin Beta Subunit 1-Like	TRINITY_DN35867_c0_g1
	,	Provicilin	Cupin	Beta-Conglycinin Beta Subunit 2 Precursor	TRINITY_DN44867_c0_g1
	,	Provicilin	Cupin	Beta-Conglycinin Beta Subunit 2 Precursor	TRINITY_DN15419_c0_g1
AT2G28680	Rmlc-Like Cupins Superfamily Protein	Glutelin Type-D 1	Cupin	Glutelin Type-A 1-Like	TRINITY_DN9636_c0_g2
	,	Uncharacterized Protein Loc112416600	Cupin	Glycinin G3 Isoform X1	TRINITY_DN6998_c0_g1
AT3G20810	2-Oxoglutarate (2Og) And Fe(Ii)-Dependent Oxygenase Superfamily Protein	Lysine-Specific Demethylase Jmj30	Cupin-like domain	Lysine-Specific Demethylase Jmj30	TRINITY_DN419_c0_g1
AT3G22640	Cupin Family Protein	Sucrose-Binding Protein	Cupin	Sucrose-Binding Protein 2 Precursor	TRINITY_DN6323_c0_g1
AT3G13490	Lysyl-Trna Synthetase, Class Ii	Germin-Like Protein Subfamily 3 Member 4	Cupin	Germin-Like Protein 7 Precursor	TRINITY_DN5337_c0_g1
AT3G62020	Germin-Like Protein 10	Rhicadhesin Receptor	Cupin	Germin-Like Protein Precursor	TRINITY_DN5879_c0_g1
AT5G38910	Rmlc-Like Cupins Superfamily Protein	Auxin-Binding Protein Abp19B	Cupin	Germin-Like Protein Precursor	TRINITY_DN2426_c0_g1
AT1G72610	Germin-Like Protein 1	Auxin-Binding Protein Abp19B	Cupin	Germin-Like Protein 9 Precursor	TRINITY_DN2426_c0_g2
AT4G17050	Ureidoglycine Aminohydrolase	(S)-Ureidoglycine Aminohydrolase	Cupin domain	(S)-Ureidoglycine Aminohydrolase Isoform X1	TRINITY_DN9478_c0_g1
AT3G10080	Rmlc-Like Cupins Superfamily Protein	Germin-Like Protein Subfamily 3 Member 2	Cupin	Germin-Like Protein Precursor	TRINITY_DN18016_c0_g1
AT1G50590	Rmlc-Like Cupins Superfamily Protein	Pirin-Like Protein	Pirin C-terminal cupin domain	Pirin-Like Protein	TRINITY_DN17521_c0_g1
AT1G19130	Rmlc-Like Jelly Roll Fold Protein	Uncharacterized Protein Loc11441722	Cupin superfamily (DUF985)	Uncharacterized Protein Loc100306492	TRINITY_DN26630_c0_g1
AT1G78280	Transferases, Transferring Glycosyl Groups	F-Box Protein At1G78280 Isoform X2	Cupin-like domain	F-Box Protein At1G78280	TRINITY_DN1695_c1_g2
AT5G20630	Germin 3	Auxin-Binding Protein Abp19A	Cupin	Germin-Like Protein Precursor	TRINITY_DN5950_c0_g1
AT1G09560	Germin-Like Protein 5	Rhicadhesin Receptor	Cupin	Germin-Like Protein Precursor	TRINITY_DN1001_c1_g2
	,	Chitinase 2	2-S globulin family signature	,	TRINITY_DN7444_c0_g1
AT5G44120	Rmlc-Like Cupins Superfamily Protein	F-Box Protein Cpr1-Like	F-box domain	Glycinin G5 Precursor	TRINITY_DN6037_c0_g1
AT4G14710	Rmlc-Like Cupins Superfamily Protein	1,2-Dihydroxy-3-Keto-5-Methylthiopentene Dioxygenase 2	ARD/ARD' family	Putative 1,2-Dihydroxy-3-Keto-5-Methylthiopentene Dioxygenase	TRINITY_DN12177_c0_g1
AT5G43850	Rmlc-Like Cupins Superfamily Protein	1,2-Dihydroxy-3-Keto-5-Methylthiopentene Dioxygenase 1	ARD/ARD' family	1,2-Dihydroxy-3-Keto-5-Methylthiopentene Dioxygenase 4	TRINITY_DN4888_c0_g1
AT4G10280	Rmlc-Like Cupins Superfamily Protein	Uncharacterized Protein Loc11442996	Protein of unknown function (DUF861)	Uncharacterized Protein Loc100807654	TRINITY_DN23629_c0_g1
AT3G07880	Immunoglobulin E-Set Superfamily Protein	Rho Gdp-Dissociation Inhibitor 1	RHO protein GDP dissociation inhibitor	Rho Gdp-Dissociation Inhibitor 1	TRINITY_DN4803_c0_g1
AT5G06480	Immunoglobulin E-Set Superfamily Protein	Putative Phosphatidylglycerol/Phosphatidylinositol Transfer Protein Ddb_G0282179 Isoform X4	ML domain	Uncharacterized Protein Loc100306050 Precursor	TRINITY_DN7658_c0_g2
AT3G07880	Immunoglobulin E-Set Superfamily Protein	Rho Gdp-Dissociation Inhibitor 1	RHO protein GDP dissociation inhibitor	Rho Gdp-Dissociation Inhibitor 1	TRINITY_DN17802_c0_g1
AT3G07880	Immunoglobulin E-Set Superfamily Protein	Rho Gdp-Dissociation Inhibitor 1	RHO protein GDP dissociation inhibitor	Rho Gdp-Dissociation Inhibitor 1	TRINITY_DN33900_c0_g1
Starch synthesis
AT5G66460	Glycosyl Hydrolase Superfamily Protein	Mannan Endo-1,4-Beta-Mannosidase 7	Nucleotidyl transferase	Mannan Endo-1,4-Beta-Mannosidase 7	TRINITY_DN720_c0_g2
AT5G51820	Phosphoglucomutase	Phosphoglucomutase, Chloroplastic	Phosphoglucomutase/phosphomannomutase + alpha/beta/alpha domain I	Phosphoglucomutase, Chloroplastic	TRINITY_DN107_c1_g3
AT4G39210	Glucose-1-Phosphate Adenylyltransferase Family Protein	Glucose-1-Phosphate Adenylyltransferase Large Subunit 1	Nucleotidyl transferase	Glucose-1-Phosphate Adenylyltransferase Large Subunit 1	TRINITY_DN10784_c0_g1
AT3G01180	Starch Synthase 2	Granule-Bound Starch Synthase 2, Chloroplastic/Amyloplastic	Starch synthase catalytic domain	Starch Synthase Iia-2	TRINITY_DN11996_c0_g2
AT1G11720	Starch Synthase 3	Starch Synthase 3, Chloroplastic/Amyloplastic	Starch synthase catalytic domain	Starch Synthase 3, Chloroplastic/Amyloplastic Isoform X2	TRINITY_DN1228_c0_g1
AT5G48300	Adp Glucose Pyrophosphorylase 1	Glucose-1-Phosphate Adenylyltransferase Small Subunit 1, Chloroplastic	Nucleotidyl transferase	Glucose-1-Phosphate Adenylyltransferase Small Subunit 2, Chloroplastic	TRINITY_DN1247_c2_g1
AT4G19900	Alpha 1,4-Glycosyltransferase Family Protein	Uncharacterized Protein At4G19900	Alpha 1 +4-glycosyltransferase conserved region	Uncharacterized Protein At4G19900	TRINITY_DN14470_c1_g1
AT2G46760	D-Arabinono-1,4-Lactone Oxidase Family Protein	Probable L-Gulonolactone Oxidase 6	FAD binding domain	Probable L-Gulonolactone Oxidase 6	TRINITY_DN15956_c0_g1
AT5G51820	Phosphoglucomutase	Phosphoglucomutase, Chloroplastic	Phosphoglucomutase/phosphomannomutase + alpha/beta/alpha domain I	Phosphoglucomutase, Chloroplastic Isoform X1	TRINITY_DN20501_c0_g1
AT5G18200	Putative Galactose-1-Phosphate Uridyltransferase	Adp-Glucose Phosphorylase	Galactose-1-phosphate uridyl transferase + N-terminal domain	Adp-Glucose Phosphorylase	TRINITY_DN21432_c0_g2
AT2G13290	Beta-1,4-N-Acetylglucosaminyltransferase Family Protein	Beta-1,4-Mannosyl-Glycoprotein 4-Beta-N-Acetylglucosaminyltransferase	Glycosyltransferase family 17	Beta-1,4-Mannosyl-Glycoprotein 4-Beta-N-Acetylglucosaminyltransferase	TRINITY_DN2336_c0_g1
AT2G36390	Starch Branching Enzyme 2,1	1,4-Alpha-Glucan-Branching Enzyme 1, Chloroplastic/Amyloplastic	Alpha amylase + C-terminal all-beta domain	1,4-Alpha-Glucan-Branching Enzyme 1, Chloroplastic/Amyloplastic	TRINITY_DN27762_c0_g1
AT4G39210	Glucose-1-Phosphate Adenylyltransferase Family Protein	Paladin	Nucleotidyl transferase	Paladin	TRINITY_DN2842_c1_g1
AT1G32900	Udp-Glycosyltransferase Superfamily Protein	Granule-Bound Starch Synthase 1, Chloroplastic/Amyloplastic	Starch synthase catalytic domain	Granule-Bound Starch Synthase 1, Chloroplastic/Amyloplastic	TRINITY_DN2941_c3_g1
AT1G32900	Udp-Glycosyltransferase Superfamily Protein	Granule-Bound Starch Synthase 1, Chloroplastic/Amyloplastic	Starch synthase catalytic domain	Granule Bound Starch Synthase Ia	TRINITY_DN30093_c0_g1
AT5G65685	Udp-Glycosyltransferase Superfamily Protein	Probable Starch Synthase 4, Chloroplastic/Amyloplastic Isoform X1	Starch synthase catalytic domain	Probable Starch Synthase 4, Chloroplastic/Amyloplastic Isoform X3	TRINITY_DN34181_c0_g2
AT4G18240	Starch Synthase 4	Probable Starch Synthase 4, Chloroplastic/Amyloplastic	Starch synthase catalytic domain	Probable Starch Synthase 4, Chloroplastic/Amyloplastic Isoform X1	TRINITY_DN368_c0_g1
AT4G18240	Starch Synthase 4	Probable Starch Synthase 4, Chloroplastic/Amyloplastic	Starch synthase catalytic domain	Probable Starch Synthase 4, Chloroplastic/Amyloplastic Isoform X2	TRINITY_DN368_c0_g3
AT1G32900	Udp-Glycosyltransferase Superfamily Protein	Granule-Bound Starch Synthase 1, Chloroplastic/Amyloplastic	Starch synthase catalytic domain	Granule-Bound Starch Synthase 1, Chloroplastic/Amyloplastic	TRINITY_DN43686_c0_g1
AT3G20440	Alpha Amylase Family Protein	1,4-Alpha-Glucan-Branching Enzyme 3, Chloroplastic/Amyloplastic	Alpha amylase + C-terminal all-beta domain	1,4-Alpha-Glucan-Branching Enzyme 3, Chloroplastic/Amyloplastic	TRINITY_DN4628_c0_g1
AT1G23190	Phosphoglucomutase/Phosphomannomutase Family Protein	Phosphoglucomutase, Cytoplasmic	Phosphoglucomutase/phosphomannomutase + alpha/beta/alpha domain III	Phosphoglucomutase, Cytoplasmic	TRINITY_DN5708_c0_g1
AT1G54210	Ubiquitin-Like Superfamily Protein	Ubiquitin-Like Protein Atg12	Ubiquitin-like autophagy protein Apg12	Uncharacterized Protein Loc100527733	TRINITY_DN6114_c0_g1
AT5G03650	Starch Branching Enzyme 2,2	1,4-Alpha-Glucan-Branching Enzyme 1, Chloroplastic/Amyloplastic Isoform X1	Carbohydrate-binding module 48 (Isoamylase N-terminal domain)	1,4-Alpha-Glucan-Branching Enzyme 1, Chloroplastic/Amyloplastic	TRINITY_DN6355_c3_g1
AT5G19220	Adp Glucose Pyrophosphorylase Large Subunit 1	Dead-Box Atp-Dependent Rna Helicase 58, Chloroplastic-Like Isoform X1	DEAD/DEAH box helicase	Dead-Box Atp-Dependent Rna Helicase 58, Chloroplastic Isoform X1	TRINITY_DN6658_c0_g1
AT1G32900	Udp-Glycosyltransferase Superfamily Protein	Granule-Bound Starch Synthase 1, Chloroplastic/Amyloplastic	Starch synthase catalytic domain	Granule-Bound Starch Synthase 1, Chloroplastic/Amyloplastic	TRINITY_DN6717_c0_g1
AT5G66460	Glycosyl Hydrolase Superfamily Protein	Mannan Endo-1,4-Beta-Mannosidase 7	Nucleotidyl transferase	Mannan Endo-1,4-Beta-Mannosidase 7	TRINITY_DN720_c0_g2
AT2G21590	Glucose-1-Phosphate Adenylyltransferase Family Protein	Glucose-1-Phosphate Adenylyltransferase Large Subunit 1	Nucleotidyl transferase	Glucose-1-Phosphate Adenylyltransferase Large Subunit 1 Isoform X1	TRINITY_DN7345_c0_g1
